# Supplementary material for: Lysinibacillus spp.: an IAA-producing endospore forming-bacteria that promotes plant growth
Source: Antonie Van Leeuwenhoek. 2023 May 3;116(7):615–30. doi: 10.1007/s10482-023-01828-x (PMC10257616; doi:10.1007/s10482-023-01828-x)
Supplement: Supplementary file 2 — Supplementary file2 (XLSX 81 KB) [file 10482_2023_1828_MOESM2_ESM.xlsx]

## Sheet: GENE_PROD
		Lysinibacillus spp.: An IAA-producing endospore forming-bacteria that promotes plant growth.
		Journal: Antonie van Leeuwenhoek
		Journal of Microbiology
		Manuel Pantoja-Guerra iD1,2*, Marleny Burkett-Cadena3, Johanna Cadena3, Christopher A Dunlap iD4 Camilo A. Ramírez1
		1Universidad de Antioquia, Instituto de Biología, Medellín – Colombia
		2Corporación Universitaria Lasallista, Caldas, Antioquia – Colombia
		3Plant Response Biotech, Plant City, FL, USA
		4United States Department of Agriculture, Agricultural Research Service, National Center for Agricultural Utilization Research, Crop Bioprotection Research Unit, 1815 N University, Peoria, IL, USA
		*Corresponding author: manuel.pantojag@udea.edu.co
		Supplementary material 2.
		Detailed list of detected genes associated to IAA synthesis in Lysinibacillus spp.
Strain	Species	Gene/Product	Function	Nucleotide_sequence	aa_sequence
CBP1002	L. sphaericus	Isochorismate synthase @ Menaquinone-specific isochorismate synthase	Chorismate:_Intermediate_for_synthesis_of_Tryptophan,_PAPA_antibiotics,_PABA,_3-hydroxyanthranilate_and_more. isu;Menaquinone_and_Phylloquinone_Biosynthesis_--_gjo isu;Menaquinone_and_Phylloquinone_Biosynthesis	atgcaacagaagtggtaccaagccacagaactagaagtggactctttgggccaaaaccttcatttttatatggaaacaatcgaagtaagtcgcttatcggctcttgcattttttgcagcgggcgaggagcgttataaaggtgaacgattttattggcaaaatagagaaaaaacaatgacattggttgggctaggacacgctcacacaattcaaaataacgaaaaaaataaccgctttgatgctgtagaagcagagtggaagcgcttaacgaaaaattgcgtaaaaggtcaggctgaactacaaccaattttgtttggtggttttacattcgatccgcaaaataatgtagatggggagtggactgactttccagaggcttattttgccttagcaacgtat…	MQQKWYQATELEVDSLGQNLHFYMETIEVSRLSALAFFAAGEERYKGERFYWQNREKTMTLVGLGHAHTIQNNEKNNRFDAVEAEWKRLTKNCVKGQAELQPILFGGFTFDPQNNVDGEWTDFPEAYFALATYQLVLRDDKAYVSIHLIASAAEADGQLEALRKERNHLIHAAQVKEVKMYAKPEITNYFEPYKDPYLASIDQVTALIKAKKADKVVIARSLALQFKEQVTSPQVLAQIIHEQPESYLFGLEWQDLLFFGASPERLVKVENGRAYSSCVAGSIQRGKTAEEDEAFGQSLLNDPKNGGEHQYVVDMIAETFRKNCVEMKIPDGPRLLKIRDIQHLFTPVEGQLNNEATILQLTKHLHPTPALGGVPRKEAMIAIRKYEPMNRGLYAAPIG…
CBP1002	L. sphaericus	Phosphoribosylformimino-5-aminoimidazole carboxamide ribotide isomerase	Chorismate:_Intermediate_for_synthesis_of_Tryptophan,_PAPA_antibiotics,_PABA,_3-hydroxyanthranilate_and_more. isu;Histidine_Biosynthesis	gtggaatttagaccttgcatcgatttacatgatggcaaagtaaaacaaattgttggaagcacgctaggatatgcagatcaagaagttatcgaaaacttcatttcagaatatgagcctagttattatgccaacatgtttgcaaaagatcaattagtaggcgggcatgttattatgcttggtagtggcaatgaacaagccgcactagcagccttaacagcgtacccaggaggattacaagtcggcggtggcataacgactgaaaacgctaaaaagtacatagatgcaggtgcttcgcatgtaatcgtgacatcgtttatctttcatgatggacaactcgacgtcaatcgcttagagcaactcgttaagctaatcggtaaaaaacatcttgtaatcgattta…	MEFRPCIDLHDGKVKQIVGSTLGYADQEVIENFISEYEPSYYANMFAKDQLVGGHVIMLGSGNEQAALAALTAYPGGLQVGGGITTENAKKYIDAGASHVIVTSFIFHDGQLDVNRLEQLVKLIGKKHLVIDLSCRMRDGKWFVVTDKWTKFSDFEVNPQNISYIEEFCDELLIHAVDVEGKKGGMQESLVRDLAAWTSIPTTYAGGVRSLEDLEKFKAISNGKLHVTIGSSLSIFGGDLPYTEVVNYCKKGGIL
CBP1002	L. sphaericus	Tryptophan synthase alpha chain	Chorismate:_Intermediate_for_synthesis_of_Tryptophan,_PAPA_antibiotics,_PABA,_3-hydroxyanthranilate_and_more. isu;Auxin_biosynthesis isu;Tryptophan_synthesis	atgacaactttacaacaggcaattgaacaagtaaaaaatgcagggaataaagcttttgtgccctatattatggcgggggatggaggacttagtacagtaaagcctactatcttgtcgctacaaaaaatgggggtaacagctattgagatcggaattccttttaccgatcctgttgcagacggtcctactattgagcaggctggtgagcgcgcattagcagaaggtgtaacattgcgtaatgttttagagacacttgcatcattccgtcaagaaattactgtgccattagtcgtgatgacctattttaaccctgttttagcttatggcttagagcaatttgctagtgcttgtgtggcagggggtgtcaaaggattaatcgtccctgacgtaccacttgaa…	MTTLQQAIEQVKNAGNKAFVPYIMAGDGGLSTVKPTILSLQKMGVTAIEIGIPFTDPVADGPTIEQAGERALAEGVTLRNVLETLASFRQEITVPLVVMTYFNPVLAYGLEQFASACVAGGVKGLIVPDVPLEESAILRQTLNPHGVDIVQLVSLTSPPERIARIAAASQGFVYAVTVNGITGARASFADDLEGHFQRLREMCHIPVLAGFGISTPQQVVSMGALGDGVIVGSTIVEALHKGNVAKVEALVAASKGTIETSTPL
CBP1002	L. sphaericus	Phosphoribosylanthranilate isomerase	Chorismate:_Intermediate_for_synthesis_of_Tryptophan,_PAPA_antibiotics,_PABA,_3-hydroxyanthranilate_and_more. icw(3);Auxin_biosynthesis icw(5);Tryptophan_synthesis	atgacgaaagtgaaaatttgtggtttgaaagaagtccagcatgtgcaagccgcagtgcaggcaggtgcagacgccatcggttttgtctttgcgccaagcaaacgtcaagtaaccattgaacaagcgcaacaattggccaaacatgtacccgatggaataaagaaaattggtgtctttgtcaatccaacgcctgaagaattacgttcggcagtattaactgtgccattggattatgtacagtatcatggtgaggaatctccagagtttattatccaacaaggctatccatccattaaggctttgtctgtgcattgcgctgaagatgtgcaggcagctactaactacgatgtggattattacttatttgatgcacctggcacagattataaaggtggtagt…	MTKVKICGLKEVQHVQAAVQAGADAIGFVFAPSKRQVTIEQAQQLAKHVPDGIKKIGVFVNPTPEELRSAVLTVPLDYVQYHGEESPEFIIQQGYPSIKALSVHCAEDVQAATNYDVDYYLFDAPGTDYKGGSGHTFDWTLLEAAGIPQHKLILAGGLKLDNIQEALSLVSPFMVDVSSGVETEGSKDTAKITAFLQAVKRGRV
CBP1002	L. sphaericus	Indole-3-glycerol phosphate synthase	Chorismate:_Intermediate_for_synthesis_of_Tryptophan,_PAPA_antibiotics,_PABA,_3-hydroxyanthranilate_and_more. icw(3);Tryptophan_synthesis	atgaatatattaacaaaaataattgaacagaagaaaatagaagtagacgcattgcttacacaaccagatccattagccaattgcaacgagataaaacgtaacgctctttttgcaacgttaaagtctgctgatacgttacaagttatcgccgaaatgaaacgcgcatctccatccaaaggtctaattgcagagggcgctaatccagtaaaacaggcaaaaatttatgcacaagctggtgcagccgccatttcggttttaacagataaaatgttttttcaaggctcgtttgaagatttagcagccgttgcgaaggcggttcaaacgccacttctgtgtaaagactttatgattgaccgtgtgcaaattcgctttgcgaaggctgctggagcatcaatcatt…	MNILTKIIEQKKIEVDALLTQPDPLANCNEIKRNALFATLKSADTLQVIAEMKRASPSKGLIAEGANPVKQAKIYAQAGAAAISVLTDKMFFQGSFEDLAAVAKAVQTPLLCKDFMIDRVQIRFAKAAGASIILLIVAALDDVMLQDLYRFATSLGLEVLVEVHDIEELERALAVGAKLIGVNNRDLRTFEVDLERTREIAKVFPFGEQRMLISESGIWHSDDAKKVAAMGASAVLVGESLMRSGDAGVALQQLQVNKAGASL
CBP1002	L. sphaericus	Anthranilate phosphoribosyltransferase	Chorismate:_Intermediate_for_synthesis_of_Tryptophan,_PAPA_antibiotics,_PABA,_3-hydroxyanthranilate_and_more. icw(1);Auxin_biosynthesis icw(1);Tryptophan_synthesis	atggacagtatacaacaaaaggtacagcaacgacagcatttaatgtatgaagaaatgattgaagcagctcaatggatgttccaacaggagacgccaaaagatgctatcgctaaatttttaatagccttatctgcaaagggtgaaacggcacatgaagttgcagcattagcaacagtaatgcgttcgtttgcgctccaagtgccagcagaagctggggtttatatggataactgtggtacaggaggagacggcttaaatacatttaatattagtactgcatcagcctttgtcttggcaggagcaggcgttaaaatggcgaagcacgggaatcgcaagatttcttctgcatcaggtagtgcagatgtgttagaggctttaggtattcatacgaatatatcg…	MDSIQQKVQQRQHLMYEEMIEAAQWMFQQETPKDAIAKFLIALSAKGETAHEVAALATVMRSFALQVPAEAGVYMDNCGTGGDGLNTFNISTASAFVLAGAGVKMAKHGNRKISSASGSADVLEALGIHTNISIEQTLTLLETEGIAFLYAPNVHPKLKRIGEVRRALGKPTIFNLVGPLTNPVPLATQFTGINRPNFVMEYASVLQMLGRERAIVVSGPKGLDEASLAGQNTAILVDKGDLIPFALTAEDVGLHYAPLEAIRGGNADENATIMRKLLAGEQSAYFDTVLLNAAIGLFSQGTAQTVQEGVEMAKDSIFSGRALQKLEAVVAFSEKIKEVEIGL
CBP1002	L. sphaericus	Para-aminobenzoate synthase, amidotransferase component	Chorismate:_Intermediate_for_synthesis_of_Tryptophan,_PAPA_antibiotics,_PABA,_3-hydroxyanthranilate_and_more. icw(5);Folate_Biosynthesis icw(2);Tryptophan_synthesis	atgattttaatgattgataactatgattcttttacatataatcttgtgcagtattttggagaatttggacatgagttaattgtaaaaagaaatgattcgctcacaattgcggatattgaaaaacttgcgcccgatatgattgtgatttctcctgggccttgtagtccgaacgaagctggtgaaagtctaaacatcattcgatatttcgcgggaaatattcctattttaggggtgtgtcttggacatcaagcaatagctcaagtttttggaggacatgttattcgtgcagaacgtttaatgcatggtaaaacgtctccggtgttgcatgcggaaaagggcctacatgcaggtatgcccaatccatttcaagcaacacgatatcattcgctcattgtggaa…	MILMIDNYDSFTYNLVQYFGEFGHELIVKRNDSLTIADIEKLAPDMIVISPGPCSPNEAGESLNIIRYFAGNIPILGVCLGHQAIAQVFGGHVIRAERLMHGKTSPVLHAEKGLHAGMPNPFQATRYHSLIVEKESLPACFDVTAWTAEGEIMGIRHKEYPIEGVQYHPESIMTEQGKKLLRHFIELYVEGAK	atgattttaatgattgataactatgattcttttacatataatcttgtgcagtattttggagaatttggacatgagttaattgtaaaaagaaatgattcgctcacaattgcggatattgaaaaacttgcgcccgatatgattgtgatttctcctgggccttgtagtccgaacgaagctggtgaaagtctaaacatcattcgatatttcgcgggaaatattcctattttaggggtgtgtcttggacatcaagcaatagctcaagtttttggaggacatgttattcgtgcagaacgtttaatgcatggtaaaacgtctccggtgttgcatgcggaaaagggcctacatgcaggtatgcccaatccatttcaagcaacacgatatcattcgctcattgtggaa…	MILMIDNYDSFTYNLVQYFGEFGHELIVKRNDSLTIADIEKLAPDMIVISPGPCSPNEAGESLNIIRYFAGNIPILGVCLGHQAIAQVFGGHVIRAERLMHGKTSPVLHAEKGLHAGMPNPFQATRYHSLIVEKESLPACFDVTAWTAEGEIMGIRHKEYPIEGVQYHPESIMTEQGKKLLRHFIELYVEGAK
CBP1002	L. sphaericus	Aminodeoxychorismate lyase	Chorismate:_Intermediate_for_synthesis_of_Tryptophan,_PAPA_antibiotics,_PABA,_3-hydroxyanthranilate_and_more. isu;Folate_Biosynthesis isu;Tryptophan_synthesis	atgcagtgctggttgaacgggaactatgtagcagcggaggaattgcgaatttcaccatttgaccatggttttttatatggcttaggttttttcgagacgttgcgtacttacaatgggaaggtattattttgggaagcgcatatggaacgtttacaagcggcacttacgcagttccatattcatctgccttatacaaaacaggatttactagctgttattaaacaactaaatttagctgccggtgggcaagatggttattttcgtttaaatgtatctgctggggagcatagtataggtttgcaaccgagcgagtatacacaacccaatgtaatcgtctttcggaaagagttgcctgatactcctcgtggtaaggaaaaaacagcgcaatggttagaggta…	MQCWLNGNYVAAEELRISPFDHGFLYGLGFFETLRTYNGKVLFWEAHMERLQAALTQFHIHLPYTKQDLLAVIKQLNLAAGGQDGYFRLNVSAGEHSIGLQPSEYTQPNVIVFRKELPDTPRGKEKTAQWLEVRRNTPEGVLRVKSHHYGNNVLGRFEMSSLAMQEGFFLTEEGYVAEGVTSNIFWVKDDILYTPSLEAGILPGITRAWVLEHAQSVGIEIREGLFTKNDVEQGSECFITNSVQELVPICMLEDIQFLGNKGPIYLRLHEAFIKEVEQQ	atgcagtgctggttgaacgggaactatgtagcagcggaggaattgcgaatttcaccatttgaccatggttttttatatggcttaggttttttcgagacgttgcgtacttacaatgggaaggtattattttgggaagcgcatatggaacgtttacaagcggcacttacgcagttccatattcatctgccttatacaaaacaggatttactagctgttattaaacaactaaatttagctgccggtgggcaagatggttattttcgtttaaatgtatctgctggggagcatagtataggtttgcaaccgagcgagtatacacaacccaatgtaatcgtctttcggaaagagttgcctgatactcctcgtggtaaggaaaaaacagcgcaatggttagaggta…	MQCWLNGNYVAAEELRISPFDHGFLYGLGFFETLRTYNGKVLFWEAHMERLQAALTQFHIHLPYTKQDLLAVIKQLNLAAGGQDGYFRLNVSAGEHSIGLQPSEYTQPNVIVFRKELPDTPRGKEKTAQWLEVRRNTPEGVLRVKSHHYGNNVLGRFEMSSLAMQEGFFLTEEGYVAEGVTSNIFWVKDDILYTPSLEAGILPGITRAWVLEHAQSVGIEIREGLFTKNDVEQGSECFITNSVQELVPICMLEDIQFLGNKGPIYLRLHEAFIKEVEQQ
CBP1002	L. sphaericus	Para-amino-L-phenylalanine methyltransferase	isu;Chorismate:_Intermediate_for_synthesis_of_Tryptophan,_PAPA_antibiotics,_PABA,_3-hydroxyanthranilate_and_more.	atgaagacaaaagatgattatattaacttgttaaaaaacgcaggagtttgggaccctgtgggagactacgaaaaaatatacagtcaatattattttacagaagcgggacaaaatgacccaatagcagtaaaggaatttgaggcagacattcatgaaagatgtaatagaattccgttggagcatattgtaggctacgcagaactgaacgctaatagatatgttgttggaacaggcgtttttataccgagaattcaaagtttggggatcgttgagtggctgaaagaaaataaagcaattgctccgagttctttcgtatatgacttatgttctggttcgggtgcaatcgggatagaaatttggaaaatgacaaatgcaaacattgtctgtatagaaaaatca…	MKTKDDYINLLKNAGVWDPVGDYEKIYSQYYFTEAGQNDPIAVKEFEADIHERCNRIPLEHIVGYAELNANRYVVGTGVFIPRIQSLGIVEWLKENKAIAPSSFVYDLCSGSGAIGIEIWKMTNANIVCIEKSDLATKYLKRNILRHNAEKVDVYQGDIKEYFDDMPQKAVEAEIVISNPPYVPKEMAQPPEWGVHHPEESVYAEQDGLDIIYASALFANRALKKDGVVLIEHDENQGESVSAILASNNFYNIQTIVSEKYSDETGLSIFTIGYKL
CBP1002	L. sphaericus	Para-aminobenzoate synthase, amidotransferase component / Para-aminobenzoate synthase, aminase component	Chorismate:_Intermediate_for_synthesis_of_Tryptophan,_PAPA_antibiotics,_PABA,_3-hydroxyanthranilate_and_more. icw(2);Chorismate:_Intermediate_for_synthesis_of_Tryptophan,_PAPA_antibiotics,_PABA,_3-hydroxyanthranilate_and_more. icw(1);Folate_Biosynthesis icw(1);Folate_Biosynthesis icw(1);Tryptophan_synthesis icw(1);Tryptophan_synthesis	atgaaaacactaataatagacaattatgattcttttactaataatattgcgcaatatgtttatagagtaacgaatgtttctcctgttgtcgtaacgaatgattatccttttcataaaattaatctatcggaatttaataatatcattctatctcctggacctggaacgccagaaaaggatgaagattttggtatatgtaaacggattattaaagaagtgaatatgcctattttaggtatttgtttagggcatcaagggattaatcattgttttggtggagaggttggcaaagctccaaaaccagttcatggttacaaagagcttattgtcaatagtggtgacaatctatttaaaggcttgccaaatagtttttttgcagttagatatcactctttaatc…	MKTLIIDNYDSFTNNIAQYVYRVTNVSPVVVTNDYPFHKINLSEFNNIILSPGPGTPEKDEDFGICKRIIKEVNMPILGICLGHQGINHCFGGEVGKAPKPVHGYKELIVNSGDNLFKGLPNSFFAVRYHSLICTKLAPSLEATAYTQDGLIMAIAHKELPIYGVQFHPESIDSEFGVELIKNFIDISAEKSYRRPLHVRDFA
CBP1002	L. sphaericus	Anthranilate synthase, amidotransferase component	Chorismate:_Intermediate_for_synthesis_of_Tryptophan,_PAPA_antibiotics,_PABA,_3-hydroxyanthranilate_and_more. isu;Tryptophan_synthesis	atgattttactcatcgataattatgattcattcacatataatttatttcagcaagtcagtatgcttggtaaggaagttcaagtagtaaggaatgatgaagtaacaattgaagaaataattgatatgcaaccagaagcaattattttatcaccaggtccaggtacaccaaatgaggcaggaatcacagtacaagttgtacaagaactatatacaaaatatccgattttagggatttgtttaggtcatcagtcgatagggcaggcatttgggggaacaattgagcaagctaaaaatataatgcatggcaagctatctgctctacagtatgagcaaacaggcgtttttgcgcaattcgaaggtgatatggaagtgatgcgctatcactcgttaatcatagag…	MILLIDNYDSFTYNLFQQVSMLGKEVQVVRNDEVTIEEIIDMQPEAIILSPGPGTPNEAGITVQVVQELYTKYPILGICLGHQSIGQAFGGTIEQAKNIMHGKLSALQYEQTGVFAQFEGDMEVMRYHSLIIEPSTLHEDFIITATSRDDGEIMAIQHKHYPLVGLQFHPESIGTKTGSDIVQAFLALV
PB512	L. sphaericus	Isochorismate synthase @ Menaquinone-specific isochorismate synthase	isu;Chorismate:_Intermediate_for_synthesis_of_Tryptophan,_PAPA_antibiotics,_PABA,_3-hydroxyanthranilate_and_more. isu;Menaquinone_and_Phylloquinone_Biosynthesis_--_gjo isu;Menaquinone_and_Phylloquinone_Biosynthesis	atgcaacagaagtggtaccaagccacagaactagaagtggactctttgggccaaaaccttcatttttatatggaaacaatcgaagtaagtcgcttatcggctcttgcattttttgcagcgggcgaggagcgttataaaggtgaacgattttattggcaaaatagagaaaaaacaatgacattggttgggctaggacacgctcacacaattcaaaataacgaaaaaaataaccgctttgatgctgtagaagcagagtggaagcgcttaacgaaaaattgcgtaaaaggtcaggctgaactacaaccaattttgtttggtggttttacattcgatccgcaaaataatgtagatggggagtggactgactttccagaggcttattttgccttagcaacgtat…	MQQKWYQATELEVDSLGQNLHFYMETIEVSRLSALAFFAAGEERYKGERFYWQNREKTMTLVGLGHAHTIQNNEKNNRFDAVEAEWKRLTKNCVKGQAELQPILFGGFTFDPQNNVDGEWTDFPEAYFALATYQLVLRDDKAYVSIHLIASAAEADGQLEALRKERNHLIHAAQVKEVKMYAKPEITNYFEPYKDPYLASIDQVTALIKAKKADKVVIARSLALQFKEQVTSPQVLAQIIHEQPESYLFGLEWQDLLFFGASPERLVKVENGRAYSSCVAGSIQRGKTAEEDEAFGQSLLNDPKNGGEHQYVVDMIAETFRKNCVEMKIPDGPRLLKIRDIQHLFTPVEGQLNNEATILQLTKHLHPTPALGGVPRKEAMIAIRKYEPMNRGLYAAPIG…
PB512	L. sphaericus	Anthranilate synthase, amidotransferase component	Chorismate:_Intermediate_for_synthesis_of_Tryptophan,_PAPA_antibiotics,_PABA,_3-hydroxyanthranilate_and_more. isu;Tryptophan_synthesis	atgattttactcatcgataattatgattcattcacatataatttatttcagcaagtcagtatgcttggtaaggaagttcaagtagtaaggaatgatgaagtaacaattgaagaaataattgacatgcaaccagaagcaattattttatcgccaggtccaggtacaccaaatgaggcaggaatcacagtacaagttgtacaagaactatatacaaaatatccgattttagggatttgtttaggtcatcagtcgatagggcaggcatttgggggaacaattgagcaagctaaaaatataatgcatggcaagctatctgctttacagtatgagcaaacaggcgtttttgcgcaatttgaaggtgatatggaagtgatgcgctatcactcgttaatcatagag…	MILLIDNYDSFTYNLFQQVSMLGKEVQVVRNDEVTIEEIIDMQPEAIILSPGPGTPNEAGITVQVVQELYTKYPILGICLGHQSIGQAFGGTIEQAKNIMHGKLSALQYEQTGVFAQFEGDMEVMRYHSLIIEPSTLHEDFIITATSRDDGEIMAIQHKHYPLVGLQFHPESIGTKTGSDIVQAFLALV
PB512	L. sphaericus	Anthranilate phosphoribosyltransferase	Chorismate:_Intermediate_for_synthesis_of_Tryptophan,_PAPA_antibiotics,_PABA,_3-hydroxyanthranilate_and_more. icw(1);Auxin_biosynthesis ;Tryptophan_synthesis	atggacagtatacaacaaaaggtacagcaacgacagcatttaatgtatgaagaaatgattgaagcagctcaatggatgttccaacaggagacgccaaaagatgctatcgcccaatttttaatagccttatctgcaaagggtgaaacggcacatgaagttgcagcattagccacagtaatgcgttcgtttgcgctccaagtgccagcagaagctggggtttatatggataactgtggtacaggcggagacggcttaaatacatttaatattagtactgcatcagcctttgtcttggcaggagcaggcgttaaaatggcgaagcacgggaatcgcaagatttcttctgcatcaggtagtgcagatgtgttagaggctttaggtattcatacgaatatatcg…	MDSIQQKVQQRQHLMYEEMIEAAQWMFQQETPKDAIAQFLIALSAKGETAHEVAALATVMRSFALQVPAEAGVYMDNCGTGGDGLNTFNISTASAFVLAGAGVKMAKHGNRKISSASGSADVLEALGIHTNISIEQTLTLLETEGIAFLYAPNVHPKLKRIGEVRRALGKPTIFNLVGPLTNPVPLATQFTGINRPNFVMEYASVLQMLGRERAIVVSGPKGLDEASLAGQNTAILVDKGDLIPFALTAEDVGLHYAPLEAIRGGNADENATIMRKLLAGEQSAYFDTVLLNAAIGLFSQGTAQTVQEGVEMAKDSIFSGRALQKLEAVVAFSEKIKEVEIGL
PB512	L. sphaericus	Phosphoribosylanthranilate isomerase	Chorismate:_Intermediate_for_synthesis_of_Tryptophan,_PAPA_antibiotics,_PABA,_3-hydroxyanthranilate_and_more. icw(3);Auxin_biosynthesis icw(5);Tryptophan_synthesis	atgacgaaagtgaaaatttgtggtttgaaagaagtccagcatgtgcaagccgcagtgcaggcaggtgcagacgccatcggttttgtctttgcgccaagcaaacgtcaagtaaccattgaacaagcgcaacaattggccaaacatgtacccgatggaataaagaaaattggtgtctttgtcaatccaacgcctgaagaattacgttcggcagtattaactgtgccattggattatgtacagtatcatggggaggaatctccagcgtttattatccaacaaggctatccatccattaaggctttgtctgtgcattgcgctgaagatgtgcaggcagctactaactacgatgtggattattacttatttgatgcacctggcacagattataaaggtggtagt…	MTKVKICGLKEVQHVQAAVQAGADAIGFVFAPSKRQVTIEQAQQLAKHVPDGIKKIGVFVNPTPEELRSAVLTVPLDYVQYHGEESPAFIIQQGYPSIKALSVHCAEDVQAATNYDVDYYLFDAPGTDYKGGSGHTFDWTLLEAAGIPQHKLILAGGLKLDNIQEALSLVSPFMVDVSSGVETEGSKDTAKITAFLQAVKRGRV
PB512	L. sphaericus	Tryptophan synthase alpha chain	Chorismate:_Intermediate_for_synthesis_of_Tryptophan,_PAPA_antibiotics,_PABA,_3-hydroxyanthranilate_and_more. isu;Auxin_biosynthesis isu;Tryptophan_synthesis	atgacaactttacaacaggcaattgaacaagtaaaaaatgcagggaataaagcttttgtgccctatattatggcgggggatggaggacttagtacagtaaagcccacaatcttgtcgctacaaaaaatgggggtaacagctattgagatcggaattccttttaccgatcctgttgcagacggtcctactattgagcaggctggtgagcgcgcattagcagaaggtgtaacattgcgcaatgttttggagacacttgcatcattccgtcaagaaattactgtgccattagtcgtgatgacctattttaaccctgttttagcttatggcttagagcaatttgctaatgcttgtgtggcagggggtgtcaaaggattaatcgtccctgacgtaccacttgaa…	MTTLQQAIEQVKNAGNKAFVPYIMAGDGGLSTVKPTILSLQKMGVTAIEIGIPFTDPVADGPTIEQAGERALAEGVTLRNVLETLASFRQEITVPLVVMTYFNPVLAYGLEQFANACVAGGVKGLIVPDVPLEESAILRQTLNPHGVDIVQLVSLTSPPERIARIAAASQGFVYAVTVNGITGARASFADDLEGHFQRLREMCHIPVLAGFGISTPQQVVSMGALGDGVIVGSTIVEALHKGNVAKVEALVAASKGTIETSTPL
PB512	L. sphaericus	Aminodeoxychorismate lyase	Chorismate:_Intermediate_for_synthesis_of_Tryptophan,_PAPA_antibiotics,_PABA,_3-hydroxyanthranilate_and_more. isu;Folate_Biosynthesis isu;Tryptophan_synthesis	atgcagtgctggttgaacgggaactatgtagcagcggaggaattgcgaatttcaccatttgaccatggttttttatatggcttaggttttttcgagacgttacgtacttacaatgggaaggtattattttgggaagcgcatatggaacgtttacaagcggcacttacgcagttccatattcatctgccttatacaaaacaggatttactagctgttattaaacaactaaatttagctgccggtgggcaagatggttattttcgtttaaatgtatctgctggggagcacagtataggtttgcaaccgagcgagtatacacaacccaatgtaatcgtctttcggaaagagttgcctgatactcctcgtggtaaggaaaaaacagcgcaatggttagaggta…	MQCWLNGNYVAAEELRISPFDHGFLYGLGFFETLRTYNGKVLFWEAHMERLQAALTQFHIHLPYTKQDLLAVIKQLNLAAGGQDGYFRLNVSAGEHSIGLQPSEYTQPNVIVFRKELPDTPRGKEKTAQWLEVRRNTPEGVLRVKSHHYGNNVLGRFEMSSLAMQEGFFLTEEGYVAEGVTSNIFWVKDDILYTPSLEAGILPGITRAWVLEHAQSVGIEIREGLFTKNDVEQGSECFITNSVQELVPICMLEDIQLLGNKGPIYLRLHEAFIKEVEQQ
PB512	L. sphaericus	Para-amino-L-phenylalanine methyltransferase	Chorismate:_Intermediate_for_synthesis_of_Tryptophan,_PAPA_antibiotics,_PABA,_3-hydroxyanthranilate_and_more.	atgaagacaaaagatgattatattaacctgttaaaaaacgcaggagtttgggaccctgtgggagactacgaaaaaatatacagtcaatattattttacagaagcgggacaaaatgacccaatagcagtaaaggaatttgaggcagacattcatgaaagatgtaatagaattccgttggagcatattgtaggctacgcagaactgaacgctaatagatatgttgttggaacaggcgtttttataccgagaattcaaagtttggggatcgttgagtggctgaaagaaaataaagcaatcgctccgagttctttcgtatatgacttatgttctggttcgggtgcaatcgggatagaaatttggaaaatgacgaatgcaaacattgtctgtatagaaaaatca…	MKTKDDYINLLKNAGVWDPVGDYEKIYSQYYFTEAGQNDPIAVKEFEADIHERCNRIPLEHIVGYAELNANRYVVGTGVFIPRIQSLGIVEWLKENKAIAPSSFVYDLCSGSGAIGIEIWKMTNANIVCIEKSDLATKYLKRNILRHHAEKVDVYQGDIKEYFDDMPQKAVEAEIVISNPPYVPKEMAQPPEWGVHHPEESVYAEQDGLDIIYASAIFANRALKKDGVVLIEHDENQGESVSAILASNNFYNIQTIVSEKYSDETGLSIFTIGYKL
PB512	L. sphaericus	Para-aminobenzoate synthase, amidotransferase component / Para-aminobenzoate synthase, aminase component	Chorismate:_Intermediate_for_synthesis_of_Tryptophan,_PAPA_antibiotics,_PABA,_3-hydroxyanthranilate_and_more. icw(2);Chorismate:_Intermediate_for_synthesis_of_Tryptophan,_PAPA_antibiotics,_PABA,_3-hydroxyanthranilate_and_more. icw(1);Folate_Biosynthesis icw(1);Folate_Biosynthesis icw(1);Tryptophan_synthesis icw(1);Tryptophan_synthesis	atgaaaacactaataatagacaattatgattcttttactaataatattgcccaatatgtttatagagtaacgaatgtttctcctgttgtcgtaacgaatgattatccttttcataaaattaatctatcggaatttaataatatcattctatctcctggacctggaacgccagaaaaggatgaagattttggtatatgtaaacggattattaaagaagtgaatatgcctattttaggtatttgtttagggcatcaagggattaatcattgttttggtggcgaggttggcaaagctccaaaaccagttcatggttacaaagagcttattgtcaatagtggtgacaatctatttaaaggcttgccaaatagtttttttgcagttagatatcactctttaatc…	MKTLIIDNYDSFTNNIAQYVYRVTNVSPVVVTNDYPFHKINLSEFNNIILSPGPGTPEKDEDFGICKRIIKEVNMPILGICLGHQGINHCFGGEVGKAPKPVHGYKELIVNSGDNLFKGLPNSFFAVRYHSLICTKLAPSLEATAYTQDGLIMAIAHKELPIYGVQFHPESIDSEFGVELIKNFIDISAEKSYGRPLHVRDFA
CBP1622	L.contaminans	Substrate-specific component TrpP of tryptophan ECF transporter	Unknown	atgaatacgaaaaatttagttttaatggctcttttagtaggtgtcggcactgcactttacgtagtcacaccgggtatggtaaatggcatgaagccagactttatgttaacgatgatgtttatcggaattttgctattccctacagtaaaagaaacatttttattgtctttatcaacaggtgtgttatctggtttgtttacaacattcccagcaggcctggtaccaaacataatcgataaagccgttactggctttgtatttttagtagctgtcatcattcttaaaaaagttgtgagcaatatcgcaatgtcagctgtattagttggtttaggaacagtattatcgggtagtatattcttatctgttgcactatttgtatttggtgcaaacgttggtcaa…	MNTKNLVLMALLVGVGTALYVVTPGMVNGMKPDFMLTMMFIGILLFPTVKETFLLSLSTGVLSGLFTTFPAGLVPNIIDKAVTGFVFLVAVIILKKVVSNIAMSAVLVGLGTVLSGSIFLSVALFVFGANVGQTFAMLFVGVVLPAVAFNVVAFMIIYPIVTKLVKRSKFNTAISQA
CBP1622	L.contaminans	Aminodeoxychorismate lyase	Chorismate:_Intermediate_for_synthesis_of_Tryptophan,_PAPA_antibiotics,_PABA,_3-hydroxyanthranilate_and_more. isu;Folate_Biosynthesis isu;Tryptophan_synthesis	atgcaatgctggatgaacggcgagtatgtagcagcatcggatttacgtatttcgccctttgatcatggctttttatacggacttggtttttttgagacgtttcgtacgtatgagggaaaggtactgttttttgaggcgcatatggaaagattactagctgcgctcacgcagtatcgtattcatatgccttatacagcaggtgagctaatagcggttattgaacatctgaatgagcaggctggaggacacgatggttattttcgcttaaatgtgtcggccggcgagcatggaattggcttgcaaccgactgaatacacgaagccaaatgttatactatttcgcaaagaactacatgtgataccgaatggacaggaaaaaacagcgcagtggctagaaaca…	MQCWMNGEYVAASDLRISPFDHGFLYGLGFFETFRTYEGKVLFFEAHMERLLAALTQYRIHMPYTAGELIAVIEHLNEQAGGHDGYFRLNVSAGEHGIGLQPTEYTKPNVILFRKELHVIPNGQEKTAQWLETPRNSPEHGVRVKSHHYGNNVLGRFEMPSLATQEGFFLTEAGYVAEGVTSNVFWVKNDILYTPSLETGILPGITREWVIQKANQIGIQVEEGLFTQSDVEQASECFITNSVQELVPISQLGDIQLLGNKGLIYARLHEAYVEEIKQ
CBP1622	L.contaminans	Para-aminobenzoate synthase, amidotransferase component	;Chorismate:_Intermediate_for_synthesis_of_Tryptophan,_PAPA_antibiotics,_PABA,_3-hydroxyanthranilate_and_more. icw(5);Folate_Biosynthesis icw(2);Tryptophan_synthesis	atgattttaatgattgataactatgattcttttacgtataaccttgtacagtatttcggtgaatttaggcatgaactcattgtgaagcgaaatgatgcgctgactgttaaggatattgaacaactttcgcctgatatgattgtgatttcaccagggccgtgtagtccaaatgaggcgggtgagagtttaaacattattaaatatttcgcgggaaatattcctattttaggcgtgtgtcttggacaccaagccattgcacaagtattcggtggcaatgttattcgcgcagaacgtttaatgcacggtaaaacttcaccagtcattcatgcagagattggcctgcatgcggaaatgccaaatccatttcaagcaacacgctatcactcacttatcgttgag…	MILMIDNYDSFTYNLVQYFGEFRHELIVKRNDALTVKDIEQLSPDMIVISPGPCSPNEAGESLNIIKYFAGNIPILGVCLGHQAIAQVFGGNVIRAERLMHGKTSPVIHAEIGLHAEMPNPFQATRYHSLIVEKETLPECFDVTAWTAEGEIMGIRHKDYAIEGVQYHPESIMTEEGKKLLHHFIELYVEGAM
CBP1622	L.contaminans	Isochorismate synthase (EC 5.4.4.2) @ Menaquinone-specific isochorismate synthase	Chorismate:_Intermediate_for_synthesis_of_Tryptophan,_PAPA_antibiotics,_PABA,_3-hydroxyanthranilate_and_more. isu;Menaquinone_and_Phylloquinone_Biosynthesis_--_gjo isu;Menaquinone_and_Phylloquinone_Biosynthesis	atgcaacagaagtggtaccaagccacagaagtaaatgtggactctttgggccaaaaccttcatttttatatggaaacgatcgaagtgagtcgcttatcggcactagcgttttacgcagccggtgaggagcgttataaaggtgaacgattttattggcaaaatagagaaaaaacaatgacattagtgggcttaggacatgcctatacaattcaaaataacgcaaaaaacgaccgttttgatgatgtagaaaaggaatggatcagcttaacgaaaaattgtgttaaggggcaagcggaattacagccaattctttttggtggttttacgtttgatccacaaaatgatatgagtggagagtggacagactttccagaagcttattttgcactcgcaacgtat…	MQQKWYQATEVNVDSLGQNLHFYMETIEVSRLSALAFYAAGEERYKGERFYWQNREKTMTLVGLGHAYTIQNNAKNDRFDDVEKEWISLTKNCVKGQAELQPILFGGFTFDPQNDMSGEWTDFPEAYFALATYQLVLRDDKAYISVNLVSENAQAEEQFETLLKERDHLIHAAQVKEVKTYTKPAMINYFEPYKEQYLASINQVTSLIKAKEAEKVVIARSLALQFKERVSSPQVLSQVINEQPESYLFGLERNNLLFFGASPERLVKVENGRAFSSCVAGSIKRGKTAEEDGVLGQSLLNDRKNGGEHQYVVDMIAETFRKNCTDTKIPAGPRLLKIRDIQHLYTPVEGQLNDTATILQLTKHLHPTPALGGVPRQEAMAAIRKYEPMNRGLYAAPIG…
CBP1622	L.contaminans	Anthranilate phosphoribosyltransferase	Chorismate:_Intermediate_for_synthesis_of_Tryptophan,_PAPA_antibiotics,_PABA,_3-hydroxyanthranilate_and_more. icw(1);Auxin_biosynthesis icw(1);Tryptophan_synthesis	atggaagcaatacgccaaaaagtacaactgaatgagcacttaatgtatgaggagatgttagaagctgcaaagtggatgtttcaagaagagacaccgaaagatgatatagcgagctttttaactgctctatcggcaaagggtgaaacagctcatgaagtagcagcactggctgttgtcatgcgctcctttgcgctagatgtgccagcaaaagcgggagtctatatggacaattgcggtacaggtggcgacggtttaaatacgtttaacatcagtacgacatccgcgttcgtgttagcaggtgcaggcgttaaaatggcgaagcacggtaaccgcaaaatttcgtctgcttctggcagttcagacgtgttagaagcacttgggattcatacgaatataacg…	MEAIRQKVQLNEHLMYEEMLEAAKWMFQEETPKDDIASFLTALSAKGETAHEVAALAVVMRSFALDVPAKAGVYMDNCGTGGDGLNTFNISTTSAFVLAGAGVKMAKHGNRKISSASGSSDVLEALGIHTNITIEQTIELLEQEGIAFLYAPNVHPKLKRIGEVRRALGKPTIFNLVGPLTNPVPLATQFTGINRPNFVMEYASVLQMLGRERALVVSGPQGLDEASLAGQNTFVLVDKGDLIPFSLTAEDAGLSYAPLEAIRGGNADENAIIMRKLLAGEQSAYLDTVLLNAGIGLFGHGKALTVKEGVDMAKDSIYSGRALEKLEAVVAYSEKIKELEVGL
CBP1622	L.contaminans	Indole-3-glycerol phosphate synthase	Chorismate:_Intermediate_for_synthesis_of_Tryptophan,_PAPA_antibiotics,_PABA,_3-hydroxyanthranilate_and_more. icw(3);Tryptophan_synthesis	atgaatattttaacgaaaattcttgaacaaaaaaaaatagaagtgggagcacttcttgaacagccagatccattagcaaatcatacagaaaaacagcgagtgtcacttttcgagacattacgaaaatcagatacattacaggtcatttcagaaatgaagcgcgcttcaccgtcaaagggattgatagctgaaggggcagacccggtggcgcaggcgaaaatctatgcaaaagcgggtgctgctgcgatttctgtactaacagacaaagaatttttcaaagggtcatttgatgatctaacggcagtagcaaatgctgtaccaacaccacttctttgtaaagatttcatgatagatcgagtgcaaattcgttttgccaaagcttctggcgcatcgattgtt…	MNILTKILEQKKIEVGALLEQPDPLANHTEKQRVSLFETLRKSDTLQVISEMKRASPSKGLIAEGADPVAQAKIYAKAGAAAISVLTDKEFFKGSFDDLTAVANAVPTPLLCKDFMIDRVQIRFAKASGASIVLLIVAALEDEALRDLYGYATSLGLEVLVEVHDVKELKRAVAVGAKLIGVNNRDLRTFEVSLERTREIADAFPFGEERVLISESGIWTSDDAKTVAAMGASAVLVGESLMRSGDAGTALKSLQVSKVGLSI
CBP1622	L.contaminans	Phosphoribosylanthranilate isomerase	Chorismate:_Intermediate_for_synthesis_of_Tryptophan,_PAPA_antibiotics,_PABA,_3-hydroxyanthranilate_and_more. icw(3);Auxin_biosynthesis icw(5);Tryptophan_synthesis	atgacaaaggtaaagatatgcgggttaaaggaagaacaacatgtgaaagcagcggtaagtgctggggcagatgctattggttttgtctttgcaccgagcaagcgactagtgtcaattaatcaggcacacgaactggcaaagcatgtgccagaaggggtattgaaaattggtgtgtttgtcaatccgacagcagaggagcttcgagcagcagtggaaggtgtgcctctagattacgtgcagtatcacggagaggagacgccagactttattcgtgagcaaggctatccagcgattaaggcgttgtcagtgcactctgctaaggatgtacaggcggctatgcagtacgatgttgattattatttatttgatgcaccaggaacagattttaaaggtggtagt…	MTKVKICGLKEEQHVKAAVSAGADAIGFVFAPSKRLVSINQAHELAKHVPEGVLKIGVFVNPTAEELRAAVEGVPLDYVQYHGEETPDFIREQGYPAIKALSVHSAKDVQAAMQYDVDYYLFDAPGTDFKGGSGHTFDWTLLETAGIPKEKLILAGGLKLENIEEAVLLVDPFMVDVSSGVETDGVKDIDKIEEFLQAAKKERVK
CBP1622	L.contaminans	Tryptophan synthase alpha chain	Chorismate:_Intermediate_for_synthesis_of_Tryptophan,_PAPA_antibiotics,_PABA,_3-hydroxyanthranilate_and_more. isu;Auxin_biosynthesis isu;Tryptophan_synthesis	atgacaacattacagcaggcaattcttaaagtaaaagaagcgggccataaagcatttgtgccgtatattatggcaggtgatggcggtcttgagacattaaagccaacaattttaaaactgcaagcaatcggtgtgactgcaattgaagtaggtattccgtttacagatcctgtggcagatggtccgacgattgaacaggctggtgaacgtgctttagcgaaaggtgtaacgctgcgaaacgtattagcagagctagcatttttccgtgaagacataacggtgccacttgttgtgatgacatattttaatccagtattagcatatggcttagaggcgtttgggattgcttgtgcggcaggtggggttaaaggattaatcgtaccagatgtgccacttgaa…	MTTLQQAILKVKEAGHKAFVPYIMAGDGGLETLKPTILKLQAIGVTAIEVGIPFTDPVADGPTIEQAGERALAKGVTLRNVLAELAFFREDITVPLVVMTYFNPVLAYGLEAFGIACAAGGVKGLIVPDVPLEESDILRETLNPQGVDIVQLVSLTSPPERIAKIAAASQGFVYAVTVNGITGARASFANDLEGHFARLCEASPIPVLAGFGISTPEQVVSMGALGDGVIVGSTIVTALHEGDFAKVEALVAASKGVLEKSTL
CBP1622	L.contaminans	Phosphoribosylformimino-5-aminoimidazole carboxamide ribotide isomerase	Chorismate:_Intermediate_for_synthesis_of_Tryptophan,_PAPA_antibiotics,_PABA,_3-hydroxyanthranilate_and_more. isu;Histidine_Biosynthesis	ttggaattcagaccttgcatcgacttacacgatggcaaagtaaagcaaattgtcggcagtacgctcggccatacagatcaagaagtagttgaaaatttcatatctgaatatgattcgaactattatgcaaaaatgtttgcacaagataaattaacaggtggtcacgtcattatgctaggcggtggtaatgaagaagccgcactttcagcattagcagcctatcctagagggttacaagttggtggcggtattactgctgataacgccgaaaaatatattgatgcaggtgcgtcacatgttattgtaacgtcgtatattttccatgatgggaagctcgatactgagcgcctcgaaaaactagtaacaacagttggcaaagagcatctagttattgattta…	MEFRPCIDLHDGKVKQIVGSTLGHTDQEVVENFISEYDSNYYAKMFAQDKLTGGHVIMLGGGNEEAALSALAAYPRGLQVGGGITADNAEKYIDAGASHVIVTSYIFHDGKLDTERLEKLVTTVGKEHLVIDLSCRMRDGKWFVVTDKWTKFSDFEVNAESIAYIEEFCDELLIHAVDVEGKKGGMQESLVRDLAEWTSIPTTYAGGVRSLNDLEKFKQIADGKLHVTIGSALSIFGGDLNYSDVVNYCRKGEIQ
CBP1622	L.contaminans	Anthranilate synthase, amidotransferase component @ Para-aminobenzoate synthase, amidotransferase component	isu;Chorismate:_Intermediate_for_synthesis_of_Tryptophan,_PAPA_antibiotics,_PABA,_3-hydroxyanthranilate_and_more. icw(1);Chorismate:_Intermediate_for_synthesis_of_Tryptophan,_PAPA_antibiotics,_PABA,_3-hydroxyanthranilate_and_more. icw(1);Folate_Biosynthesis Tryptophan_synthesis isu;Tryptophan_synthesis	atgattctattaatcgataattatgattcattcacatataacttatatcagcaagtaagcatgcttggtaaggacgtgaaagtagtgcgaaacgatgaactgacaattgcggagatagaggcattacagccagaggcaattattttgtctccagggccgggaactcctgatgaagcgggtgttacggtagatgttgtgaaagaactctacacaaaatttccgattttaggcatttgtcttggtcatcaatcgatagggcaagcatttggtagtactattgctcaggcaaaaaacataatgcacggtaaactatcgacattaaattatgagcgcactggcttgtttgctcatttagacaatgacgttgaagtaatgcgttatcattcgctcagtattgag…	MILLIDNYDSFTYNLYQQVSMLGKDVKVVRNDELTIAEIEALQPEAIILSPGPGTPDEAGVTVDVVKELYTKFPILGICLGHQSIGQAFGSTIAQAKNIMHGKLSTLNYERTGLFAHLDNDVEVMRYHSLSIEPSTLHEDFIVTATSSDDGEIMAIQHKHYPVFGLQFHPESIGTKEGSQMVLAFIEQFQTI
CBP1622	L.contaminans	Tryptophanyl-tRNA synthetase	tRNA_aminoacylation,_Trp	atgaaaacaattttttcaggtgtacagccaacaggcatcgtgacattagggaactaccttggtgcatttaaacaattccctgcactacaagaggaaggaaatgctgtatactgtatcgttgaccaacacgccattacagtcgcgcaggacccaaaagagttacatcaaaatattagaaacttagctgcgacgtatatcgctacaggggttgatccgaaaaaatcgactttgttcatccaatcagaagtacccgcccatgcacaggcaggttggattttacaatgtatcgcttcaattggagaattagagcgtatgacgcaattcaaagataaatcacatggtaaagaaacagtatccgctgcactattaacatatccaccattaatggctgctgatatt…	MKTIFSGVQPTGIVTLGNYLGAFKQFPALQEEGNAVYCIVDQHAITVAQDPKELHQNIRNLAATYIATGVDPKKSTLFIQSEVPAHAQAGWILQCIASIGELERMTQFKDKSHGKETVSAALLTYPPLMAADILLYNTNIVPVGDDQKQHIELTRDLAERFNKRYGDVLSIPEIQLPKAGARIKSLQEPTRKMSKSDPNTKATIKLLDSAKDIEKKIKSAVTDSDGIVAFDVENKPGVSNLLSIESAISGVSIEDLVKKYDGIGYGGFKQGVATAVIDHLAPIQERFYNLVESSELDVILDEGAEKASAIASATLKRMEAAMGLGRTRR
CBP1617	L.xylanilyticus	Anthranilate synthase, amidotransferase component	Chorismate:_Intermediate_for_synthesis_of_Tryptophan,_PAPA_antibiotics,_PABA,_3-hydroxyanthranilate_and_more. isu;Tryptophan_synthesis	atgattttactgatcgataactatgattcattcacatataatttatttcagcaaatacaaatgcttggcaaagatgtaaaagtagtacgaaatgatgaaataacaattgaagacattaagaaaatgcaacctgaagccattattttatcacccggcccaggtacgccaattgatgcaggaataacagtggatgttgttaaagagctatatacgaaatttccgattttaggcatttgtcttggacaccaatcgatagggcaggcttttgggggtagtatcgttcaagctaaaaatataatgcatggaaaattatcgacgattcaatatgaaaaaacaggcttatttgctcagttagacggtaaaatcgaagtaatgcgctatcattccctcgttattgag…	MILLIDNYDSFTYNLFQQIQMLGKDVKVVRNDEITIEDIKKMQPEAIILSPGPGTPIDAGITVDVVKELYTKFPILGICLGHQSIGQAFGGSIVQAKNIMHGKLSTIQYEKTGLFAQLDGKIEVMRYHSLVIEQSTLHEDFNILAKSSDDGEIMAIQHKEYPLFGLQFHPESIGTQEGSIMMRAFLEQIS
CBP1617	L.xylanilyticus	Para-aminobenzoate synthase, amidotransferase component	Chorismate:_Intermediate_for_synthesis_of_Tryptophan,_PAPA_antibiotics,_PABA,_3-hydroxyanthranilate_and_more. icw(5);Folate_Biosynthesis icw(2);Tryptophan_synthesis	atgattttaatgattgataactacgattcttttacgtataaccttgtacagtattttggggaatttggtcatgaattagtggtaaaaagaaacgatgcattaacggtgaaagatattgagcagcttgcaccagatatgattgtcatttcaccaggcccatgtagcccgaatgaagcgggtgaaagtctgaatattattaagtatttcgcgggaaatattccgattttaggcgtttgtcttggccatcaagccattgcccaagtattcggagggaatgttgtacgagctgagcgtttgatgcatggtaaaacatcacctgtgctacatgctgaaataggtttgcacaaggggatgccaaatccatttgcagctacccgttaccactccttaattgtagag…	MILMIDNYDSFTYNLVQYFGEFGHELVVKRNDALTVKDIEQLAPDMIVISPGPCSPNEAGESLNIIKYFAGNIPILGVCLGHQAIAQVFGGNVVRAERLMHGKTSPVLHAEIGLHKGMPNPFAATRYHSLIVEKETLPACFEVTAWTEEGEIMGIRHKDYPIEGVQYHPESIMTEQGKKLLRQFIDLYVGGAK
CBP1617	L.xylanilyticus	Aminodeoxychorismate lyase	Chorismate:_Intermediate_for_synthesis_of_Tryptophan,_PAPA_antibiotics,_PABA,_3-hydroxyanthranilate_and_more. isu;Folate_Biosynthesis isu;Tryptophan_synthesis	atgctgtgctggatgaatggagactacctagcggcgcaggatttgcgcgtttcaccatttgatcatggatttttatacggtttaggcttttttgaaacgtttcgaacgtataagggaaaggtattttgttgggaagcgcatatggaaaggttgcaaatcgcgctttctcaatatcgtattcatatgccgtataccgaagaggatttacttaatgttgttcagcgattaaatgaacaggacgatggacaggatgggtatttccgaataaatgtctcagctggagagcatagcatcggtttacagcctactgagtatagacaaccgaatgttattgtttttcgcaaagaattacatgacgcacctcgaggtatggaaaaaaacgcacagtggctagtaaca…	MLCWMNGDYLAAQDLRVSPFDHGFLYGLGFFETFRTYKGKVFCWEAHMERLQIALSQYRIHMPYTEEDLLNVVQRLNEQDDGQDGYFRINVSAGEHSIGLQPTEYRQPNVIVFRKELHDAPRGMEKNAQWLVTPRNTPEKGLRVKSHHYGNNVLGRFEMPSLVQQEGFFLTENGFVAEGVTSNIFWVKDDILYTPSLETGILPGIIRAWVIERAQSLGIKVKEGFFTKEDVEQSSECFITNSIQELVPILNLESKQLLGNKGPVYSRLHEAFVDEVEQE
CBP1617	L.xylanilyticus	Isochorismate synthase @ Menaquinone-specific isochorismate synthase	isu;Chorismate:_Intermediate_for_synthesis_of_Tryptophan,_PAPA_antibiotics,_PABA,_3-hydroxyanthranilate_and_more. isu;Menaquinone_and_Phylloquinone_Biosynthesis_--_gjo isu;Menaquinone_and_Phylloquinone_Biosynthesis	atgcaacagaagtggtaccaagccacagaggtagaagtggactctttgggccaaaaccttcatttttatatggaaacaattgaagtaagtcgcttatctgctctcgcattttatgcggcgggcgaggagctttataaaggtgaacgattttattggcaaaatagagaaaaaacaatgacattagtagggctaggacatgcctatacaattcaaaataacgccaaaaatgatcgcttcgatgcagtagaagcggaatggaaaagtttaacgaaaaactgtgtgaagggacaaagcgagctacaaccaattttgtttggtggatttacattcgatccacaaaatgaagtaactggggagtggacagactttccagaggcttattttgcactcgcaacatac…	MQQKWYQATEVEVDSLGQNLHFYMETIEVSRLSALAFYAAGEELYKGERFYWQNREKTMTLVGLGHAYTIQNNAKNDRFDAVEAEWKSLTKNCVKGQSELQPILFGGFTFDPQNEVTGEWTDFPEAYFALATYQLVIRDDKAFVSIHLISKNELAESQFEALRKERDHLIHAAQVKEVKTYSKPEITSYFEPYKEPYLASIDQVTALIKQKKADKVVIARSLALQFKEQVSSPQVLSQIIHEQPESYLFGLESQELLFFGASPERLVKVEKGRAFSSCVAGSIKRGKTADEDEAYGQSLLNDSKNGGEHQYVVDMIAETFRENCIEMKIPDSPRLLKIRDIQHLYTPVEGQLNSEATILQLTKSLHPTPALGGVPRKEAMEAIRKYEPMNRGLYAAPIG…
CBP1617	L.xylanilyticus	Anthranilate phosphoribosyltransferase	Chorismate:_Intermediate_for_synthesis_of_Tryptophan,_PAPA_antibiotics,_PABA,_3-hydroxyanthranilate_and_more. icw(1);Auxin_biosynthesis icw(1);Tryptophan_synthesis	atggaagatattcgtcaaaaagtacaacaacgagagcatttaatgtatgaggaaatgctacaggcagcaacatggatgttccaagatgactcaccgaaggaagaaatcgcaagctttttaacggcattatctgtcaaaggtgaaacagcacatgaagttgcagcattagctaccattatgcgttcgtttgcattagacgtaccagcaaaagaagggatctatatggataattgcggtactggtggcgatggtcttaatacatttaatataagtacggcttgcgcctttgtattagcgggggcaggtgtcaaaatggcgaagcacggcaatcgcaaaatttcttcggcatcagggagctctgatgtattggaagcactcggtattcatacgaatatttcc…	MEDIRQKVQQREHLMYEEMLQAATWMFQDDSPKEEIASFLTALSVKGETAHEVAALATIMRSFALDVPAKEGIYMDNCGTGGDGLNTFNISTACAFVLAGAGVKMAKHGNRKISSASGSSDVLEALGIHTNISIEQTVELLEKEGIAFLYAPNVHPKLKRIGEVRRALGKPTIFNLVGPLTNPVPLSTQFTGINRPNFVMEYASVLQMLGRERAMVVSGPLGLDEASLAGQNTFVLVDKGDLVPFSLTPEEAGLSYAPIEAIHGGNADENAAIMRKLLAGKQSAYFDTVILNAGIGLFSYGIAETVKEGVEMAKDSIFSGRALQKLEAVVAYSEHIKGVEVRQ
CBP1617	L.xylanilyticus	Indole-3-glycerol phosphate synthase	Chorismate:_Intermediate_for_synthesis_of_Tryptophan,_PAPA_antibiotics,_PABA,_3-hydroxyanthranilate_and_more. icw(3);Tryptophan_synthesis	atgaatatcttaaacaaaattctcgaacaaaaaaagatagaagttagtgctttacttgaacagcctgacccattagctaattttacagaaaaaccgcgtccatcattatttgtgcaattgcgtaaagctgaaacattacaggttatctcagaaatgaaacgtgcatccccttcaaaagggttaatcgcagaaggtgcagatccagtggcacaagcaataacttacgcggaagcaggagcagcagccatttccgttttaacagataaaaagttttttaaaggctcctttgatgatttagcagcagttgcaaatgctgttcagacgccacttctttgtaaggattttatgattgatcgcgtacaaattcgatttgcaaaggcatcaggtgcatcaattatt…	MNILNKILEQKKIEVSALLEQPDPLANFTEKPRPSLFVQLRKAETLQVISEMKRASPSKGLIAEGADPVAQAITYAEAGAAAISVLTDKKFFKGSFDDLAAVANAVQTPLLCKDFMIDRVQIRFAKASGASIILLIVAALTDEALRDLFSYATGLNLEVLVEVHDLEELERAITVGAKLIGVNNRDLRTFEVSLERTREIAEAFPFDEDKVLISESGIWTQEDAKAVTSMGASGVLVGESLMRSGDAGSALKSLQVNKVEASV
CBP1617	L.xylanilyticus	Phosphoribosylanthranilate isomerase	Chorismate:_Intermediate_for_synthesis_of_Tryptophan,_PAPA_antibiotics,_PABA,_3-hydroxyanthranilate_and_more. icw(3);Auxin_biosynthesis icw(5);Tryptophan_synthesis	atgacgaaggtaaaaatttgtggactgaaggaacaacagcatgtgcaggcagcagtagaggcaggagcggatgcaattggttttgtctttgcaccaagtaaacgacgagtgacggttgaacaggcacagcaattagccaaacatgtgccagatggcgttttaaaaatcggtgtttttgttaatccaagcgcagaggaattacgcacagcagtagaagaagtgccattagattatgtgcaataccacggggaagaatctccggagtttattcgtcagcaaggttatccggccattaaagctttgtccgtaagaggtgctgaagatgttcagatggctgctaactatgatgtagactactacttatttgatgcacctggcacagattttaaaggtggcagt…	MTKVKICGLKEQQHVQAAVEAGADAIGFVFAPSKRRVTVEQAQQLAKHVPDGVLKIGVFVNPSAEELRTAVEEVPLDYVQYHGEESPEFIRQQGYPAIKALSVRGAEDVQMAANYDVDYYLFDAPGTDFKGGSGHTFDWTLLEMVGIPREKLILAGGLQAENIEEAVSLVSPFMADVSSGVETDGVKDIVKINAFIQALKKGRA
CBP1617	L.xylanilyticus	Tryptophan synthase alpha chain	Chorismate:_Intermediate_for_synthesis_of_Tryptophan,_PAPA_antibiotics,_PABA,_3-hydroxyanthranilate_and_more. isu;Auxin_biosynthesis isu;Tryptophan_synthesis	atgataactctacagcaggcaattgaagaaacgaagatcgctggtaataaagcatttgtaccatatattatggcaggcgatggaggtctggaaactttgaagccaacgatcctgaagctacagcaaatgggtgtaacggcaattgaagttggtataccattcacagatcctgtagcggatgggccgacgattgagcaagcaggtgaacgggcattagcagaaggtgtgacattacgaaaagtgctagaagcattagcttcatttaaagaagaaatcagagttccgttagttgtcatgacttattttaatcctgtgttagcttttgggttagaagcttttgcgaaggcttgcgtggcagggggtgttaaagggttaatcgttcctgatgtaccacttgag…	MITLQQAIEETKIAGNKAFVPYIMAGDGGLETLKPTILKLQQMGVTAIEVGIPFTDPVADGPTIEQAGERALAEGVTLRKVLEALASFKEEIRVPLVVMTYFNPVLAFGLEAFAKACVAGGVKGLIVPDVPLEESEILRDTLNPHGIDIIQLVSLTSPPARIERIAAASQGFVYAVTVNGITGARTSFANDLNDHFARLREASNIPVLAGFGISTPEQVVSMGALSDGVIVGSAIVTALHEDNLEKIEALVFASTSFSGCPNIR
CBP1617	L.xylanilyticus	Phosphoribosylformimino-5-aminoimidazole carboxamide ribotide isomerase	Chorismate:_Intermediate_for_synthesis_of_Tryptophan,_PAPA_antibiotics,_PABA,_3-hydroxyanthranilate_and_more. isu;Histidine_Biosynthesis	ttggaatttagaccttgcatcgatttacacgatggcaaagtaaaacaaattgttggtagcacactaggtcataaagatcaagaagttatcgagaactttatttcaaatcatgactctagttattatgcaaaaatgtttgccaaggatcaattaacaggcggtcacgtcattatgctaggtgatggaaacgaagaagcagcattagcagcattagcaacatatcctcaagggttgcaggttggtggcgggatcaccacggaaaatgcaaaaaagtatattgatgcgggagcttcccacgttattgtcacatcatttatattctatgatggtaaactcaatttagatcgacttaaacaattagtacagattatcggtaaacagcatcttgtcattgattta…	MEFRPCIDLHDGKVKQIVGSTLGHKDQEVIENFISNHDSSYYAKMFAKDQLTGGHVIMLGDGNEEAALAALATYPQGLQVGGGITTENAKKYIDAGASHVIVTSFIFYDGKLNLDRLKQLVQIIGKQHLVIDLSCRMRDGKWFVVTDKWTKFSDFEVNAESIAFIENYCDELLIHAVDVEGKKGGMQESLVHDLATWTTIPTTYAGGVRSLDDLKKFKNIANGRLHVTIGSALSIFGGDLPYSDVVNYCKKGEVL
CBP1617	L.xylanilyticus	Tryptophanyl-tRNA synthetase	tRNA_aminoacylation,_Trp	atgacaactattttttcaggcgtacagccaacaggtattgtaactctagggaattatttaggtgcgtttaagcaattccctgcattacaagatgaaggagacgctgtttattgtatcgtcgatcagcatgcaataacagtggcacaagatccaaaggaattacgtcaaaatattcgcaacctagcagctatgtatatcgctactggtatcgatcctaaaaaatctacattatttattcaatcagaagtgcccgctcatgcacaggcaggatggatgttacaatgtgttgcatcgatcggtgagcttgaacgtatgacacagttcaaggataaatctcacggtaaggaaagcgtatctgccgctctactaacatatccaccattaatggcagcagatatc…	MTTIFSGVQPTGIVTLGNYLGAFKQFPALQDEGDAVYCIVDQHAITVAQDPKELRQNIRNLAAMYIATGIDPKKSTLFIQSEVPAHAQAGWMLQCVASIGELERMTQFKDKSHGKESVSAALLTYPPLMAADILLYNTNIVPVGDDQKQHIELTRDLAERFNKRYGDVLTIPEIQLPKAGARIKSLQEPTKKMSKSDPNTKATIKLLDSAKDIEKKIKSAVTDSDGFVAFDVENKPGVSNLLTIESAISGVSIDDLVKKYEGVGYGGFKQGVAAAVIDHLTPIQEKFYNLVESSELDTILDAGAEKANAIASATLKRMEEAMGLGRARR
CBP1617	L.xylanilyticus	Substrate-specific component TrpP of tryptophan ECF transporter	ECF_class_transporters	atgaatacgaaaaatttagtattaatggcacttttagttggtgttggtgctaccctttatgtggtcacaccaggtatggtaaacggcatgaagcctgatttcatgctaacaatgatgtttattggcattttattgttccccactattaaagaaacgttcttactttctttagcaacaggtgtactttcaggattatttacaacgttcccagctggtcttgttccaaatattatcgataaagcagtaacaggctttgtctttttagctgccttaatggtgttaaaaaaattggcaagcaacttcgctgtatcagctgtcttagttggtttaggaacagttttatctggaattgtctttttagcagtagcactttttgtattcaatgcaaatgttggtgca…	MNTKNLVLMALLVGVGATLYVVTPGMVNGMKPDFMLTMMFIGILLFPTIKETFLLSLATGVLSGLFTTFPAGLVPNIIDKAVTGFVFLAALMVLKKLASNFAVSAVLVGLGTVLSGIVFLAVALFVFNANVGATFAVLFVGVVLPAVVFNVIAFALIYPIVAKLVKRSKFQTAISI
CBP1619	L.pakistanensis	Para-aminobenzoate synthase, amidotransferase component	Chorismate:_Intermediate_for_synthesis_of_Tryptophan,_PAPA_antibiotics,_PABA,_3-hydroxyanthranilate_and_more. icw(9);Folate_Biosynthesis icw(4);Tryptophan_synthesis	atgattttaatgattgataactatgattcttttacgtataacctagttcaatattttggggaatttggtcatgaacttgttgtgaaaagaaatgatacattaacagtaaaggatattgagcaacttgcacccgatatgattgttatttcacctggaccgtgcagtccaaatgaagcgggtgaaagcctgaacattattaaatatttcgcgggaaatattccgattttaggtgtttgtctcgggcatcaggcaatagcacaggtatttggaggaaatgttattcaagcagaacgtttaatgcatggaaaaacttcacctgtattacatgctgacagaggtctacataaggacatgccaaatccatttcaggctactcgttaccattctctcattgtagaa…	MILMIDNYDSFTYNLVQYFGEFGHELVVKRNDTLTVKDIEQLAPDMIVISPGPCSPNEAGESLNIIKYFAGNIPILGVCLGHQAIAQVFGGNVIQAERLMHGKTSPVLHADRGLHKDMPNPFQATRYHSLIVERETLPECFEVTAWTDEGEIMGIRHRDYPIEGVQYHPESIMTEQGKKLLHQFIELYVEGAK
CBP1619	L.pakistanensis	Aminodeoxychorismate lyase(a)	Chorismate:_Intermediate_for_synthesis_of_Tryptophan,_PAPA_antibiotics,_PABA,_3-hydroxyanthranilate_and_more. icw(1);Folate_Biosynthesis icw(1);Tryptophan_synthesis	atgtattgttggatgaacggagagtatctaaaggcggaagatttacgtatttcaccatttgatcatggatttttatatggcttgggcgtttttgagacgtttcggacatatggagataaagtatttgagtgggacatgcatatggaaagattacacgctgctttatcacaataccatatccatttggcatattcttcagaagttttactagaggttgttcaacatttaaacaaacattctaatggacaggatggttatttccgtctaaatgtatctgcaggggaacatggtattgggctacagcctacggaatacaaacaaccgaatgttattgtttttcgtaaagaattaccgtcagcacctaggggtacagaaaaaaatgcacagtggctagagacg…	MYCWMNGEYLKAEDLRISPFDHGFLYGLGVFETFRTYGDKVFEWDMHMERLHAALSQYHIHLAYSSEVLLEVVQHLNKHSNGQDGYFRLNVSAGEHGIGLQPTEYKQPNVIVFRKELPSAPRGTEKNAQWLETPRNTSEKGVRVKSHHYGNNVLGRFEIPSLAQQEGLFLTRDGYVAEGVTSNVFLGKK
CBP1619	L.pakistanensis	Aminodeoxychorismate lyase(b)	Chorismate:_Intermediate_for_synthesis_of_Tryptophan,_PAPA_antibiotics,_PABA,_3-hydroxyanthranilate_and_more. icw(1);Folate_Biosynthesis icw(1);Tryptophan_synthesis	atgtttttttgggtaaaaaatgatatactatatacgccttccttggacacaggtattttacccggtattatcagaggatgggtgatcagaaaggcggcatccctaggcatagatgtaaaggaagggctctttgctaaagaagatgtcgagaatagttctgaatgctttattacgaactccatacaagaacttgtgccaattcgtaaactagtaaacaaacaattgctaggaaaggaagggcctatttattcgagtatacatgaagcgtttatcaaagaagtggagcagggatag	MFFWVKNDILYTPSLDTGILPGIIRGWVIRKAASLGIDVKEGLFAKEDVENSSECFITNSIQELVPIRKLVNKQLLGKEGPIYSSIHEAFIKEVEQG
CBP1619	L.pakistanensis	Substrate-specific component TrpP of tryptophan ECF transporter	ECF_class_transporters	atgcttttcgtaggtgttgtattacccgctgtagcatttaatgttattgcttttgcgataatttatccaattgtcgttaaattagtaaagcgttctaaatttaacacagctatttctcaaatttaa	MLFVGVVLPAVAFNVIAFAIIYPIVVKLVKRSKFNTAISQI
CBP1619	L.pakistanensis	Isochorismate synthase @ Menaquinone-specific isochorismate synthase	Chorismate:_Intermediate_for_synthesis_of_Tryptophan,_PAPA_antibiotics,_PABA,_3-hydroxyanthranilate_and_more. icw(5);Menaquinone_and_Phylloquinone_Biosynthesis_--_gjo icw(5);Menaquinone_and_Phylloquinone_Biosynthesis	atgcaacagaagtggtaccaagccacagaagtagaagtggactctttgggccaaagccttcatttttatatggaaacaattgaagttagtcgcttatctgcactagcattttttgcagcaggcgagggtaattataaaggtgaacgattttattggcaaaatagagaaaaaaacaatgacattagtagggctaggacatgcctatacgattcagaataa	MQQKWYQATEVEVDSLGQSLHFYMETIEVSRLSALAFFAAGEGNYKGERFYWQNREKNNDISRARTCLYDSE
CBP1619	L.pakistanensis	Tryptophan synthase alpha chain	Chorismate:_Intermediate_for_synthesis_of_Tryptophan,_PAPA_antibiotics,_PABA,_3-hydroxyanthranilate_and_more. isu;Auxin_biosynthesis isu;Tryptophan_synthesis	ttgaacaaacaaaaaaatgctggtcataaagcatttgtgccatatattatggcaggagatggtgggctagaaacgttaagacctacgattctaaagcttcagcaattagaagtgacggctattgaggtcggtatcccatttacagaccctgttgcggatggtccaacaatagaacgagcaggtgaacgagcattagcggcaggcgtgacattacggaaagtgctagaagaactggcctcctttagagcagaaattcatgtaccattggtggttatgacttattttaatcctattttagcttatggcttagaggaatttgcgaaagcttgtgtggcagggggagtaaaggggttaatcgttcctgatgttccattagaggaaagtgctatattgcagaag…	MNKQKNAGHKAFVPYIMAGDGGLETLRPTILKLQQLEVTAIEVGIPFTDPVADGPTIERAGERALAAGVTLRKVLEELASFRAEIHVPLVVMTYFNPILAYGLEEFAKACVAGGVKGLIVPDVPLEESAILQKALNPHSIDIIQLVSLTSPPDRIARIAAASQGFVYAVTVNGITGARSSFADDLDDHFARLREASKIPVMAGFGISTPEQVISMGALSDGVIVGSAIVTALHEKKLA
CBP1619	L.pakistanensis	Phosphoribosylanthranilate isomerase	Chorismate:_Intermediate_for_synthesis_of_Tryptophan,_PAPA_antibiotics,_PABA,_3-hydroxyanthranilate_and_more. icw(3);Auxin_biosynthesis icw(7);Tryptophan_synthesis	atgacaaaggttaaaatttgtggactgaaggaacagcagcatgtacgagcggcggtagaggcaggggcagatgccattggttttgtctttgccccaagcaagcgccaaatttctattgaacaggcacatcaattagcaaaagaagtgccaggagaagttttgaaaataggagtctttgtgaatccaagtgtggaggaactgcgagccgctgtagaaggcgtgccactagattatgtgcagttccatggtgaagagacacctgaatttatccgtcagcaaggttatccagcgattaaggcgctatcagtccgtgatgaagaagatgttcgtgcggctgctaattataatgttgactattatttattcgatgcaccaggcactgattttaaaggcggaagc…	MTKVKICGLKEQQHVRAAVEAGADAIGFVFAPSKRQISIEQAHQLAKEVPGEVLKIGVFVNPSVEELRAAVEGVPLDYVQFHGEETPEFIRQQGYPAIKALSVRDEEDVRAAANYNVDYYLFDAPGTDFKGGSGHTFDWTLLEMAGIPRDKLILAGGLKAENIAQAVSLVSPYMVDVSSGVETDGIKDEAKIKAFIQAVKKGRA
CBP1619	L.pakistanensis	Indole-3-glycerol phosphate synthase	Chorismate:_Intermediate_for_synthesis_of_Tryptophan,_PAPA_antibiotics,_PABA,_3-hydroxyanthranilate_and_more. icw(4);Tryptophan_synthesis	atgattgaccgtgtacaaattcgatttgccaaatcatcaggtgcatccattattttattaattgccgctgcattaacagatgagatactgcgagatttatatagctatgcgacaagtttaaatttagaggtattagttgaagtgcatgatcttcaggagcttgaacgagctttggcagtaggagctcaattgattggcgttaataaccgtgatttacgctcctttgaggtgagcttagaacgaacacgtgaaattgcacaagcttttccgttcgaagaggagcgcgtgttaattagtgaaagtggcatttggcaccaggaagatgctaaaacggtggcagcaatgggggccagtggtgttcttgttggcgagtccttgatgcgtagtggtgatgcagga…	MIDRVQIRFAKSSGASIILLIAAALTDEILRDLYSYATSLNLEVLVEVHDLQELERALAVGAQLIGVNNRDLRSFEVSLERTREIAQAFPFEEERVLISESGIWHQEDAKTVAAMGASGVLVGESLMRSGDAGAALKSLQVSKLEASV
CBP1619	L.pakistanensis	Anthranilate phosphoribosyltransferase	Chorismate:_Intermediate_for_synthesis_of_Tryptophan,_PAPA_antibiotics,_PABA,_3-hydroxyanthranilate_and_more. icw(1);Auxin_biosynthesis icw(1);Tryptophan_synthesis	atggaagctattcagcaaaaggttcagctgcgagagcatctcatttatgaagaaatgctggaggcagcaaattggatgttccaggatgatacaccgaaggaggaaattgcttgctttctaacagcattatcgacgaagggcgaaacggcgcatgaagtagcggcattggcaactgttatgcgttcatttgctcttaatgtacctacaagagcaagtgtatatatggataattgtggtacaggtggtgatggtttgaatacctttaatatcagtactgcctccgctttcgttttagctggagcaggtgttcaaatggctaagcatggtaatcgcaaaatttcctcagcatcaggaagtgcggatgttttagaagcactcggtatccatacccacattact…	MEAIQQKVQLREHLIYEEMLEAANWMFQDDTPKEEIACFLTALSTKGETAHEVAALATVMRSFALNVPTRASVYMDNCGTGGDGLNTFNISTASAFVLAGAGVQMAKHGNRKISSASGSADVLEALGIHTHITIEQTVELLETEGIAFLYAPNVHPKLKRIGEVRRSLGKPTIFNLVGPLTNPVSLSTQFTGINRPNFVMEYASVLQMLGRERAIVVSGPQGLDEASLAGQNTFVLVDKGDLIPFSLTAEDAGLSYAPLESIRGGNADENAAIMRKLLAGKQSAYFDTVLLNAGIGLFSYGKAETVKEGVEMARDSIFSGRALQKLEAVVAFSERIKEVEVGQ
CBP1619	L.pakistanensis	Phosphoribosylformimino-5-aminoimidazole carboxamide ribotide isomerase	Chorismate:_Intermediate_for_synthesis_of_Tryptophan,_PAPA_antibiotics,_PABA,_3-hydroxyanthranilate_and_more. icw(1);Histidine_Biosynthesis	atgcaggaaagcttagtacgtgatctagcagcatggactactatcccaacaacatatgctggagggatccgttccattgaggacttagagaaattcaagaagttagcgaatggtaaacttcacgtgacaatcggaagtgccctttcaatttttggcggagatttaccatatgtagatgtagtaaactattgtaaaaagggcggggtattgtga	MQESLVRDLAAWTTIPTTYAGGIRSIEDLEKFKKLANGKLHVTIGSALSIFGGDLPYVDVVNYCKKGGVL
CBP1619	L.pakistanensis	Tryptophanyl-tRNA synthetase	tRNA_aminoacylation,_Trp	atgacaactattttttctggcgtacagccaacaggaattgtaaccttagggaactatttaggtgcgttcaagcaatttcctgcattacaggatgagggtaatgcaatctactgtatcgtagatcaacatgccataacagtggcacaagatcctcaagaattacgtcaaaacatccgtaatcttgctgctacgtatatcgctactggcattgatcctaaaaagtctacgctatttattcaatcagaggtaccagctcatgcacaggcaggctggatgctacaatgtgtcgcatcaattggagagcttgaacgtatgactcaattcaaggataaatctcaaggtaaagagagtgtatcagcagctcttttaacatacccaccattaatggcagctgacata…	MTTIFSGVQPTGIVTLGNYLGAFKQFPALQDEGNAIYCIVDQHAITVAQDPQELRQNIRNLAATYIATGIDPKKSTLFIQSEVPAHAQAGWMLQCVASIGELERMTQFKDKSQGKESVSAALLTYPPLMAADILLYNTNIVPVGDDQKQHIELTRDLAERFNKRYGDVFNDS
CBP1621	L.parviboronicapiens	Aminodeoxychorismate lyase	Chorismate:_Intermediate_for_synthesis_of_Tryptophan,_PAPA_antibiotics,_PABA,_3-hydroxyanthranilate_and_more. icw(2);Folate_Biosynthesis icw(2);Tryptophan_synthesis	atgaatggagactatattgctgcaaaggacttacgaatttccccacttgatcacggatttttatatgggcttggtttttttgagacgtttcgcacatacaacgggaaagtattttgttgggaggcacatttaaaaaggttacaggcaactcttgcgcaataccgtatttatatgtcctatacagaggacgatttactcacagtaattgagcaattgaatttgcaggctggtggacaagatggttattttcgtataaatgtgtcagctggagatcatggaattggtttacagccgacggagtataggaagccgaacgtaatcgtctttcgtaaggagttacaggatacctcacgtggaacggaaaaaaatagcccagtggttagaaacacgtcgtaa	MNGDYIAAKDLRISPLDHGFLYGLGFFETFRTYNGKVFCWEAHLKRLQATLAQYRIYMSYTEDDLLTVIEQLNLQAGGQDGYFRINVSAGDHGIGLQPTEYRKPNVIVFRKELQDTSRGTEKNSPVVRNTS
CBP1621	L.parviboronicapiens	Para-aminobenzoate synthase, amidotransferase component	Chorismate:_Intermediate_for_synthesis_of_Tryptophan,_PAPA_antibiotics,_PABA,_3-hydroxyanthranilate_and_more. icw(1);Folate_Biosynthesis idu(1);Tryptophan_synthesis	ttgcaatatagtagaataggtctattcactcgtttagacggtgagcttgaagtgatgcgctatcactcgttaattattgaaccgagcactttacatgaggattttatcataacggcaacttcaagtgatgatgctgagattatggcgattcagcataaacagtacccgttattcgggttacaattccatcctgaatcaatagctacaaaagagggcagtgatatgatgctggcctttctagaacaagtgcatatggtataa	MQYSRIGLFTRLDGELEVMRYHSLIIEPSTLHEDFIITATSSDDAEIMAIQHKQYPLFGLQFHPESIATKEGSDMMLAFLEQVHMV
CBP1621	L.parviboronicapiens	Phosphoribosylformimino-5-aminoimidazole carboxamide ribotide isomerase	Chorismate:_Intermediate_for_synthesis_of_Tryptophan,_PAPA_antibiotics,_PABA,_3-hydroxyanthranilate_and_more. icw(1);Histidine_Biosynthesis	ttggaatttagaccttgcatcgatttacacgatggcaaagtgaagcaaattgttggcagtactttaggacatgaagatcaagaagttgttgaaaatttcatttctattcatagttctagttattatgccaagatgtttgcgaaagaccagttaacaggtggtcatgtcattatgcttggtagtggaaacgaagaagccgcgtttgcagctttaagcacttatcctggtggtttacaggttggtggtggcataaacgctaaaaatgcacaacaatatattgatgcaggtgcttcacatgtgattgtcacttcgttcatcttccataatggaatgctcgatcttgtccgcctagagcaattagtaacagctgtggggaaagaacatcttgtcatcgattta…	MEFRPCIDLHDGKVKQIVGSTLGHEDQEVVENFISIHSSSYYAKMFAKDQLTGGHVIMLGSGNEEAAFAALSTYPGGLQVGGGINAKNAQQYIDAGASHVIVTSFIFHNGMLDLVRLEQLVTAVGKEHLVIDLSCRMRDGKWFVVTDKWTKFSDFEVNADSIAYIESFCDELLIHAVDVEGKKRRNARKLST
CBP1621	L.parviboronicapiens	Tryptophan synthase alpha chain	Chorismate:_Intermediate_for_synthesis_of_Tryptophan,_PAPA_antibiotics,_PABA,_3-hydroxyanthranilate_and_more. isu;Auxin_biosynthesis isu;Tryptophan_synthesis	atgacaacattacagcaggcaattgagcaagtaaaaatagcaggtaataaagcctttgtgccgtatatcatggcaggcgatggaggactttcaacaataaaaccaactatcttgaagctacaaaaattgggagtcactgcgattgaagtgggtattccatttactgatcctgtagcagatggaccgacaattgaacaggcaggtgagcgtgctttagcggaaggggtgacattgcgcaaagtgttagaaacacttgctgtattccgtgaagaaataacagtcccgttagtggtgatgacgtattttaatcctgtattggcctatggattagtatcctttgcggaggcttgtctggcagctggtgttaaaggcttgattgtacctgacgtaccactagag…	MTTLQQAIEQVKIAGNKAFVPYIMAGDGGLSTIKPTILKLQKLGVTAIEVGIPFTDPVADGPTIEQAGERALAEGVTLRKVLETLAVFREEITVPLVVMTYFNPVLAYGLVSFAEACLAAGVKGLIVPDVPLEESAILREKLNPHGVDIVQLVSLTSPPERIARIATASQGFVYAVTVNGITGTRASFADDLAGHFARLRESSHIPVLVGFGISTPEQVVSMGELGDGVIVGSAIVTALHEGDFGKVEALVAASKNMREKSTL
CBP1621	L.parviboronicapiens	Phosphoribosylanthranilate isomerase	Chorismate:_Intermediate_for_synthesis_of_Tryptophan,_PAPA_antibiotics,_PABA,_3-hydroxyanthranilate_and_more. icw(3);Auxin_biosynthesis icw(5);Tryptophan_synthesis	atgacaaaggtgaaaatttgtggtttgaaggaagtgcaacatgtgcaagcggcggtgcaggccggcgcggatgcaataggttttgtttttgcaccgagcaagcgtctagtgtcgattgaacaggctcgtgaattagcaaagtatgtgcctgaaggggtcttgaaaattggtgtttttgtcaatcccacatctgaagaacttcaggccgcagtgaatgaagtgccattagattatgtgcaatatcatggggaggaaacacctgattttattcgagaacaagggtatcccgctattaaagtcctatcagttcattgtgcggaggatgtacaaaaagctgcatgttatgatgtcgattattatttatttgatgcacctggcacggattataaaggaggtagt…	MTKVKICGLKEVQHVQAAVQAGADAIGFVFAPSKRLVSIEQARELAKYVPEGVLKIGVFVNPTSEELQAAVNEVPLDYVQYHGEETPDFIREQGYPAIKVLSVHCAEDVQKAACYDVDYYLFDAPGTDYKGGSGHTFDWTLLKAAGIPHEKLILAGGLKVENIEEALSLVSPSMVDVSSGVETEGVKDIAKIVAFLQLVKKERVT
CBP1621	L.parviboronicapiens	Indole-3-glycerol phosphate synthase	Chorismate:_Intermediate_for_synthesis_of_Tryptophan,_PAPA_antibiotics,_PABA,_3-hydroxyanthranilate_and_more. icw(4);Tryptophan_synthesis	ttgtttgaaacattacgaaaatcacagacattgcaagttattgctgagatgaagcgtgcatcgccttcgaagggcgtaattgccgaaggggtagatccggtcaaacaggcaaaaatttatgcagaggctggggcagcagcaatttctgtgttaacagataaggcgtttttcaaaggctcgtttaatgatttagcagccgtagcgcatgcagttaatacaccaattctttgtaaagacttcatgattgaccgtgtacaaattcgatttgccaaagcatcaggtgcatcaattattttactgattgtggcagccttagaagacgagcttttccgtgacttatatagctatgccacaagtttagggctagaaatattagtagaggtgcatgatatccgggag…	MFETLRKSQTLQVIAEMKRASPSKGVIAEGVDPVKQAKIYAEAGAAAISVLTDKAFFKGSFNDLAAVAHAVNTPILCKDFMIDRVQIRFAKASGASIILLIVAALEDELFRDLYSYATSLGLEILVEVHDIRELERAIAVGARLIGVNNRDLRSFEVSLERTREIAEAFPFDEERVLISESGIWTTDDAQTVAAIGLVVFL
CBP1621	L.parviboronicapiens	Anthranilate phosphoribosyltransferase	Chorismate:_Intermediate_for_synthesis_of_Tryptophan,_PAPA_antibiotics,_PABA,_3-hydroxyanthranilate_and_more. icw(1);Auxin_biosynthesis icw(1);Tryptophan_synthesis	atgcaaacaacgagttcaagaacaaagatgaaaacgattaacggtgattcacttacacctctattaatttttagacgtttacaaggtacgcacaaatttttgctcgaaagttcctcacagcatgagagtacgggacgtttctcgttcattggagccaacccgcggaagacgtatagaggcataggcaatgaaatccaagaattttcctataaaacacagaaaacctatacacataagggtgacctcttcgtactattaaagcgcttaatgccccgcatttccaacacaacacaatttccattttcaggtggggcagttggttatgttggccagggtgcaacggcaatattatcaaccaatcaagaagaaatgcagctcccggatgtacatttccatgtc…	MQTTSSRTKMKTINGDSLTPLLIFRRLQGTHKFLLESSSQHESTGRFSFIGANPRKTYRGIGNEIQEFSYKTQKTYTHKGDLFVLLKRLMPRISNTTQFPFSGGAVGYVGQGATAILSTNQEEMQLPDVHFHVYETIIVFDHVTDEVTLIHTNIDAENKEPNLEVLAEQLLKGRESEDSICSYQTSNTTTNDHFEMSLTKIKDSLDDENARVVLSKQFLANLQGDAFALYRQLRKKNPAPYMYYVTFDDHIVLGTSPESLIRVKGERVIATPTEGISSRGLTKVEDLANERKLYENVEVRKSHAVLVTAMQQELQAVCFRDSIRVIDAMRIERSKQALHMTSRVEGQILPMLHALDVLAATLPPFAATGIPKEHAKNQLKKMSQSAGIFGGALGFIGFN…
CBP1621	L.parviboronicapiens	Isochorismate synthase @ Menaquinone-specific isochorismate synthase	Chorismate:_Intermediate_for_synthesis_of_Tryptophan,_PAPA_antibiotics,_PABA,_3-hydroxyanthranilate_and_more. icw(2);Menaquinone_and_Phylloquinone_Biosynthesis_--_gjo icw(2);Menaquinone_and_Phylloquinone_Biosynthesis	ttgggccaaaaccttcatttttatatggaaacaatcgaagtaagtcgcttatcggcgctagcattctatgcggcgggcgaggagcgttataaaggtgaacgattttattggcaaaatagagaaaaaaaacaatga	MGQNLHFYMETIEVSRLSALAFYAAGEERYKGERFYWQNREKKQ
CBP1621	L.parviboronicapiens	Auxin efflux carrier family protein	Unknown	gtgtttaaaaacagcgttgtgctcattaactcaggtaactatggtattccggttgcgcaaatgatattcgcaacacagccgataggagtggccattcaggttattctagttattttccaaaatatgacaacttatacatatggtttatataatcttatttcctcgacaaaatctgggctcgccattataaaggacttcctgaaaatgcctattatacatgcgcttattattggtgtggcaatgaatttcttcaatattggtatcccccagtttattcgtattccaatcgaccatgtagcagatggttttatcgctgtggcacttattacgcttggagcgcaactatcccagcttgaaatcaagtcgatgtttaataaaaccgtttttgtcagttgcttt…	MFKNSVVLINSGNYGIPVAQMIFATQPIGVAIQVILVIFQNMTTYTYGLYNLISSTKSGLAIIKDFLKMPIIHALIIGVAMNFFNIGIPQFIRIPIDHVADGFIAVALITLGAQLSQLEIKSMFNKTVFVSCFTRLIIGPAVALVIIFTLGLDGVVAQSLFIASAFPTSRNSSSLALEYDVESATAAQTVLFSTIVSCITVTLVIYVAEILFT
CBP1624	L.macroides	Aminodeoxychorismate lyase	Chorismate:_Intermediate_for_synthesis_of_Tryptophan,_PAPA_antibiotics,_PABA,_3-hydroxyanthranilate_and_more. isu;Folate_Biosynthesis isu;Tryptophan_synthesis	atgcaatgctggatgaatggacagtatatagatgagcaagatttacgaatttcaccctttgaccacggatttttgtatggattgggattttttgaaacgttccgaacatatggtggtcaagtatttggctgggaagcacatatagaaagactacagctagctttatcgcaatatcgtattcacttaacatataacgagcatgaattactggacgtggtacagcaattaaataagctggtagatggacaggatggctattttcgtctgaatgtatctgctggcgagcatgcaattgggctacagccaacagaatatagacaaccaaatgtcattatttttcgtaaacaattacagcatacagctcgtggcacagaaaaaacagctcagtggcttacaaca…	MQCWMNGQYIDEQDLRISPFDHGFLYGLGFFETFRTYGGQVFGWEAHIERLQLALSQYRIHLTYNEHELLDVVQQLNKLVDGQDGYFRLNVSAGEHAIGLQPTEYRQPNVIIFRKQLQHTARGTEKTAQWLTTRRNTPEQEVRLKSHHYGNNVLGRFEMPSLAQQEGFFLTQEGYVAEGVTSNIFWVKNDILYTPSLETGILPGIIRAWAIQKARVLGMDVREGLFTQQDVKQSTECFITNSIQELVPISNLEDHSLLGNKGPVYSCLHEAFVKEVECLHA
CBP1624	L.macroides	Para-aminobenzoate synthase, amidotransferase component	Chorismate:_Intermediate_for_synthesis_of_Tryptophan,_PAPA_antibiotics,_PABA,_3-hydroxyanthranilate_and_more. icw(5);Folate_Biosynthesis icw(2);Tryptophan_synthesis	atgattttaatgattgacaactatgattcttttatctataacatcgtacaatatttaggtgagtttggtcatgaaatagtcgtgaagcgtaatgatacaataaccatcgaggaaatagagcagcttgcgccaaatatgattgtaatttcaccaggaccatgtagtccaaatgaagctggtgaaagcctaaatattattaaatatttcgcaggaaatattccaattttaggcgtttgccttggtcatcagtcgattgcgcaagtttttggaggcaatgttattcgcgctgaacgccttatgcatggtaaaacatcatctgtgctacatgcagaaattggcttgcatcagggaatgccaaatccgtttcaggcaactcgctaccattctttaatcgtagag…	MILMIDNYDSFIYNIVQYLGEFGHEIVVKRNDTITIEEIEQLAPNMIVISPGPCSPNEAGESLNIIKYFAGNIPILGVCLGHQSIAQVFGGNVIRAERLMHGKTSSVLHAEIGLHQGMPNPFQATRYHSLIVEKETLPVCLEVTAWTEEGEIMGLRHKEYPIEGVQYHPESIMTEQGKKLLRQFIDLYVGK
CBP1624	L.macroides	Anthranilate synthase, amidotransferase component	Chorismate:_Intermediate_for_synthesis_of_Tryptophan,_PAPA_antibiotics,_PABA,_3-hydroxyanthranilate_and_more. isu;Tryptophan_synthesis	atgattttattaattgataactatgattcctttacctataatctttttcaacaaattagtatgctagggaaaaacgtggaagtggtgcggaatgacgccattacaatagaagaaattcaagctatgtcaccagaggctattattttatcacctggaccaggaacgccgacagaagcaggcattacggtagaggttattcgagagctgtatcaagagtttccgatattaggtatttgtctgggacatcaatctattgggcaggcttttggggcaaatattgtgcaggcgcaacagattatgcatgggaagctatcgtccttacaatataaaaaaacaggcctatttgcacaattagctggtgaaattcaagtgatgcgctaccattccttgattattgaa…	MILLIDNYDSFTYNLFQQISMLGKNVEVVRNDAITIEEIQAMSPEAIILSPGPGTPTEAGITVEVIRELYQEFPILGICLGHQSIGQAFGANIVQAQQIMHGKLSSLQYKKTGLFAQLAGEIQVMRYHSLIIEQPTLHKDFNIIATSCDDGEIMAIQHKEYPLFGLQFHPESIGTKEGSLMMQAFLESIA
CBP1624	L.macroides	Phosphoribosylformimino-5-aminoimidazole carboxamide ribotide isomerase	Chorismate:_Intermediate_for_synthesis_of_Tryptophan,_PAPA_antibiotics,_PABA,_3-hydroxyanthranilate_and_more. isu;Histidine_Biosynthesis	ttggaatttagaccttgcattgatttacacgacggcaaagtaaagcaaattgttggaagtacactaggttatacagatcaaacagtcgttgaaaactttatttctagtcatgatgccagttactatgcccaaatgtttgcgcatgatcaattaacgggcggacatgttattatgctcggtccaggaaatgagaaggctgccttagctgctttagccgcttatcctcaaggcctacaaattggtggtggcattacgactgacaatgcacaacaatatattgacgcaggtgcttcacatgtaattgttacttcctttatctttcatgatggtcaactaaatatagcgcgtttaaagcaactacaacagctcattggcaaggaacatcttgtgattgatcta…	MEFRPCIDLHDGKVKQIVGSTLGYTDQTVVENFISSHDASYYAQMFAHDQLTGGHVIMLGPGNEKAALAALAAYPQGLQIGGGITTDNAQQYIDAGASHVIVTSFIFHDGQLNIARLKQLQQLIGKEHLVIDLSCKMRDGKWFVMTDKWTKFSNFEVNAESIAYIESFCDELLIHAVDVEGKKGGMQESLVRDLAAWTSIPTTYAGGVRSLEDLAKFNDLANGRLHVTIGSALSIFGGDLPYTDVVKYCKEGGIL
CBP1624	L.macroides	Tryptophan synthase alpha chain	Chorismate:_Intermediate_for_synthesis_of_Tryptophan,_PAPA_antibiotics,_PABA,_3-hydroxyanthranilate_and_more. isu;Auxin_biosynthesis isu;Tryptophan_synthesis	atgacaactttacaacaggcaattgagcaggcgcaaagcgcggggcataaagcttttataccctatattatggctggcgatggggggcttgaaaccattcaaccaacgattttaaacttgcagcagctaggtgttacggctattgaagtggggattccttttacagaccctgtagcagatggaccaacgattgagcaggcaggggaacgcgctcttgcagcaggtgtgaccttgagaaaggtgctgcaaacattagcttcctttcgcgaagatatcaaggttcctctagtggtgatgacctattttaatcctgtgttagcttatggcttagataattttgcccaagcctgtgtagcagcgggcgttaaaggattaattgtacctgatgtgcctttagag…	MTTLQQAIEQAQSAGHKAFIPYIMAGDGGLETIQPTILNLQQLGVTAIEVGIPFTDPVADGPTIEQAGERALAAGVTLRKVLQTLASFREDIKVPLVVMTYFNPVLAYGLDNFAQACVAAGVKGLIVPDVPLEESEILREALNPYAIDIVQLVSLTSPPERITRIAAASQGFVYAVTVNGITGARANFADNLEHHFARLRQASPIPVLAGFGISTPEQVKKMGALGDGVIVGSAIVTALHKGDMTTVEALIAASKDIRTKSTQ
CBP1624	L.macroides	Phosphoribosylanthranilate isomerase	Chorismate:_Intermediate_for_synthesis_of_Tryptophan,_PAPA_antibiotics,_PABA,_3-hydroxyanthranilate_and_more. icw(3);Auxin_biosynthesis icw(5);Tryptophan_synthesis	atgacaaaggtgaaaatttgtggcttgcgtgagccagagcatgttgtgacggctgtgcaggcaggtgcagatgccatcggttttgtctttgcgccaagcaagcgccgtatatccattgagcaggcacagcagttagcgcagcaaataccagagggcgttttaaaaattggtgtgtttgtcaatccaacgcctgctgaattaaaggaagcagtggaacgtgtacccttagattatgtgcaataccatggtgaggaaacgccagcatttattcaggagcagggctatccagccattaaggcattatcggtgcgtggaaaagaggatgtgcaagctgcggctgcttatcaggtagactattatttatttgatgcaccaggcactgattttaaaggaggcagc…	MTKVKICGLREPEHVVTAVQAGADAIGFVFAPSKRRISIEQAQQLAQQIPEGVLKIGVFVNPTPAELKEAVERVPLDYVQYHGEETPAFIQEQGYPAIKALSVRGKEDVQAAAAYQVDYYLFDAPGTDFKGGSGHTFDWTLLEEVGIPREKLIVAGGLHAANSNEAIASVTPFMLDVSSGVETDGVKDPTKIQAFLQAVKGETHHVNRK
CBP1624	L.macroides	Indole-3-glycerol phosphate synthase	Chorismate:_Intermediate_for_synthesis_of_Tryptophan,_PAPA_antibiotics,_PABA,_3-hydroxyanthranilate_and_more. icw(3);Tryptophan_synthesis	atgaatatcttaaataaaattcttcagcaaaaaaaggtggaggtaggtgctttattggagcaacctgatccgttagccgattttatagcaaaaccacgtccatccttatttgaatcattgtacaaggcaagtaagctacaggttattgcagaaatgaagcgtgcctctccttctaaaggcttaattgcagagggcgcgaatccagttgcacaagcacagatctatgcacaggcaggcgctgcggcgatctctgttttaacagataaagaattttttaaaggctcgtttcaggatttaaccgacgttgccaatgtggttgatacaccgctactgtgcaaggattttatggtggatagagtgcagatccgatttgccaaggcagcaggtgcctctattatt…	MNILNKILQQKKVEVGALLEQPDPLADFIAKPRPSLFESLYKASKLQVIAEMKRASPSKGLIAEGANPVAQAQIYAQAGAAAISVLTDKEFFKGSFQDLTDVANVVDTPLLCKDFMVDRVQIRFAKAAGASIILLIVAALTDEALRDLYSYATSLGLEVLVEVHDQEELQRALAVDAKLIGINNRDLRTFEVSLAHTQEIAEVFPFGEERVLISESGIWSQEDAQQVAAMGASGVLVGEALMRSGDAGAALQQLQVLKEEASV
CBP1624	L.macroides	Anthranilate phosphoribosyltransferase	Chorismate:_Intermediate_for_synthesis_of_Tryptophan,_PAPA_antibiotics,_PABA,_3-hydroxyanthranilate_and_more. icw(1);Auxin_biosynthesis icw(1);Tryptophan_synthesis	atgaaacattaccaacaaaaagttttacaaggtgaacacttaatgtatgaggaaatgttagaggccgcgcaatggatatttcaggatgatacaccgaaagatgaaattgccagctttttaacagctttatcgagtaagggagagactgcccatgaagtagccgcattagcgacaactatgcgctcatttgcacgaaaggtacctgttcaagaaaatggctatatggataattgtggtacagggggagatggacttcatacatttaatatcagcacagcctctgcttttgtcttagcgggcgcaggtgtcaaaatagccaagcatggcaatcgaaaaatttcctcctcgtctggcagttctgatgttttagaggcgttagggattcatacagatattaca…	MKHYQQKVLQGEHLMYEEMLEAAQWIFQDDTPKDEIASFLTALSSKGETAHEVAALATTMRSFARKVPVQENGYMDNCGTGGDGLHTFNISTASAFVLAGAGVKIAKHGNRKISSSSGSSDVLEALGIHTDITITQTVELLEKEGIAFLYAPNVHPKLKRIGEVRRALGKPTIFNLVGPLTNPVPLSTQFTGINRPNFVMEYASVLQMLGRERAIVVSGAQGLDEASLAGQNTFVLVDKGDLIPFSLTAEDVGLPVTPLEAIRGGNAEENAVIMKKLLAGEQSPYLDTVLLNAGIGLFGYGQAETVKEGVEMAKDSIFSGRALQKLEAVVTYSQQIKEVEVGP
CBP1624	L.macroides	Isochorismate synthase @ Menaquinone-specific isochorismate synthase	Chorismate:_Intermediate_for_synthesis_of_Tryptophan,_PAPA_antibiotics,_PABA,_3-hydroxyanthranilate_and_more. icw(1);Menaquinone_and_Phylloquinone_Biosynthesis_--_gjo icw(1);Menaquinone_and_Phylloquinone_Biosynthesis	atgcaacagaagtggtaccaagccacagaggtagaagtggactctttgggccaaaaccttcatttttatatggaaacaattgaagtaagccgcctatctgcattggcattttatgcagcaggcgaagagtgttataaaggtgaacgattttattggcaaaatagagaaaaaacaatgactttagtgggacttggacatgcccataccattcaaaacaatgcaaaagatgaacgttttgatgctgtagaaaaagaatggaaaaaattaaccgaaaattgtccaaaagggcaaagcgagctacagcctattttgtttggcggttttacatttgacccacagaataatgttgatggagagtggacgggctttccagaagcttattttgcactagcaaccttt…	MQQKWYQATEVEVDSLGQNLHFYMETIEVSRLSALAFYAAGEECYKGERFYWQNREKTMTLVGLGHAHTIQNNAKDERFDAVEKEWKKLTENCPKGQSELQPILFGGFTFDPQNNVDGEWTGFPEAYFALATFQLVIRDDKAYVSLHLLTQGQQDEERLEALRKERDHLIHAAQVKEVKTYSKPKITSYFEPYKDPYLASIDQVTALIKQKRAGKVVIARSLALQFKEPVSAPQVLSQIIHEQPESYLFGLERQNLLFFGASPERLVKVEDGRAFSSCIAGSIKRGKTAEEDEAYGQSLLNDPKNDGEHQYVVDMIADTFRKNCVNMTIPDRPRLLKIRDIQHLYTPVEGQLNQEATILQLTKSLHPTPALGGVPRKEALAAIRKYEPMNRGLYAGPIG…
CBP1624	L.macroides	Substrate-specific component TrpP of tryptophan ECF transporter	ECF_class_transporters	atgatgaatacgaagaatttagtattaatggcacttttagtgggtgtcggtgcagcactttatttggttacaccaggaatgataaatggcatgaagcctgattttatgcttacaatgatgtttattggcattttactattccctactgtgaaagaaacgtttttactttctttagcaacaggggtcctttcaggtttatttacaacattccctgctggtcttgtgccaaatattattgataaggcgattacaggttttgtctttttaggtgctttactattccttaaaaaattagtgaatcattttgctgtatcagcaattttagttggattgggtacaattttatctggaactgtctttttaactgttgcgctttttgtgtttaatgcaaatgttggt…	MMNTKNLVLMALLVGVGAALYLVTPGMINGMKPDFMLTMMFIGILLFPTVKETFLLSLATGVLSGLFTTFPAGLVPNIIDKAITGFVFLGALLFLKKLVNHFAVSAILVGLGTILSGTVFLTVALFVFNANVGATFAMLFIGVVLPAVVFNVIAFAVIYPIVSKLVKRSKFVTAISQIS
CBP1624	L.macroides	Tryptophanyl-tRNA synthetase	tRNA_aminoacylation,_Trp	atgacaactattttttcaggtgtacagccaacaggaatcgtcacgttggggaactatttaggagcctttaagcaattccctgcattacaggacgaaggaaatgctatttattgtatcgttgatcaacatgctattacagtcgcacaagacccaaaggaattgcgtgacaatattcgtaagttagctgctacttatattgctacgggaattgatcctaaaaaatcgaccttatttattcaatcagaggtaccagcacatgctcaagcaagttggatgctacaatgtgttgcgtccatcggggaacttgaacgtatgacacaatttaaagataaatcacatggcaaggaaagcgtatctgctgcccttttaacatatccgccattaatggctgcggatatt…	MTTIFSGVQPTGIVTLGNYLGAFKQFPALQDEGNAIYCIVDQHAITVAQDPKELRDNIRKLAATYIATGIDPKKSTLFIQSEVPAHAQASWMLQCVASIGELERMTQFKDKSHGKESVSAALLTYPPLMAADILLYNTNIVPVGDDQKQHIELTRDLAERFNKRYGDVFTIPEIQLPKAGARIKSLQEPTKKMSKSDPNTKATIKLLDTAKDIEKKIKSAVTDSDGIVAFDIENKPGVSNLLTIESAISGVTIEDLVKKYDGIGYGGFKQGVATAVIEHLAPIQDRFYNLVESAELDIILDEGAEKANAIASATLKRMEEGMGLGRTRR
CBP1624	L.macroides	Auxin efflux carrier family protein	Unknown	atggcttatcttggtatgattttctttcaaattgtcgcgcctatcttagtgttgcttgtactaggagcgatcttgcaaaagaaatttcgatttaacttaaaagcattatcgcagcttattacctattgttttatgccagcagctgtttttattaatttatatgaaacaagtgtagaattatctgtgcttggagaggtagcgctatttattgtgctgttcatgggaagtcaaatgctgcttagtcaccttttagcgaaagggcttggattagtgaaaacagaggcagctgtctttaaaaatagtgtggtacttattaactcgggtaattatggtattcctgttgctcagatgatttttgccatgcagcccattggtgtagccattcaagtcattcttgtt…	MAYLGMIFFQIVAPILVLLVLGAILQKKFRFNLKALSQLITYCFMPAAVFINLYETSVELSVLGEVALFIVLFMGSQMLLSHLLAKGLGLVKTEAAVFKNSVVLINSGNYGIPVAQMIFAMQPIGVAIQVILVIFQNMTTYTYGLYNLISSTKSGLSIIKDFFKMPIIHALIIGVAMNYWNIGIPQFIRIPIDHVADGFIAVALITLGAQLSQLEIKSMFNKTVFISCFTRLIIGPAIALAIIFLLGLDGVVAQSLLIASAFPTSRNSSSLALEYDVESAIAAQTVLFSTIVSCITVTVVIYLAEILFA
PB300	L.capsici	Tryptophanyl-tRNA synthetase	tRNA_aminoacylation,_Trp	atgacaactattttttctggcgtacagcctacaggtatcgtaacattagggaactatttaggagcattcaagcagttcccggcactacaagatgaaggaaacgctatttattgtatcgttgatcaacatgccatcactgttgcacaagatcctaaagaattacgagaaagtattcgtaagcttgctgctacctacattgctactggcattgaccctaaaaaatcgacattatttattcaatcagaggtgccagcgcatgctcaggcaggatggatgttacaatgtgttgcgtctatcggtgagctagaacgtatgacacaattcaaagataaatcacatggtaaggaaagcgtatctgctgctcttttaacatatccaccgctaatggctgcagacatt…	MTTIFSGVQPTGIVTLGNYLGAFKQFPALQDEGNAIYCIVDQHAITVAQDPKELRESIRKLAATYIATGIDPKKSTLFIQSEVPAHAQAGWMLQCVASIGELERMTQFKDKSHGKESVSAALLTYPPLMAADILLYNTNIVPVGDDQKQHIELTRDLAERFNKRFGDVLTIPEIQLPKAGARIKSLQEPTKKMSKSDPNTKATIRLLDTAKDIEKKIKSAVTDSDGIVAFDVENKPGVSNLLTIESAISGVAVEDLVKKYEGIGYGGFKQGVATAVIEHLTPIQEKFYHLVESSELDVILDEGAEKANAIASATLKRMEDAMGLGRARR
PB300	L.capsici	Para-aminobenzoate synthase, amidotransferase component	Chorismate:_Intermediate_for_synthesis_of_Tryptophan,_PAPA_antibiotics,_PABA,_3-hydroxyanthranilate_and_more. icw(2);Tryptophan_synthesis icw(5);Folate_Biosynthesis icw(3);Folate_Biosynthesis,_archaeal	atgattttgatgatcgataactatgattcatttatttataacatcgtccaatatttgggtgaatttggtcatgacatagtagtaaaacgtaatgatgttattacagtagaagaaatagaacaactttcgccagatatgattgttatttctccagggccatgtagtccaaatgaggcgggggaaagcctgaacattattaaatatttcgcgggaaatattccgattttaggagtttgtcttggacatcaggcgcttgcacaagtgtttggtggtcatgtcatacaagcggaacgtttaatgcatgggaagacatcacccgtgctgcatgctgaagtgggtttgcataaaggcatgccaaatccattccaagcaactcgctatcattctcttattgtagaa…	MILMIDNYDSFIYNIVQYLGEFGHDIVVKRNDVITVEEIEQLSPDMIVISPGPCSPNEAGESLNIIKYFAGNIPILGVCLGHQALAQVFGGHVIQAERLMHGKTSPVLHAEVGLHKGMPNPFQATRYHSLIVEKETLPACLEVTAWTEEGEIMGLRHKEYPIEGVQYHPESIMTEQGKQLLRQFIEMYIEGVK
PB300	L.capsici	Aminodeoxychorismate lyase	Chorismate:_Intermediate_for_synthesis_of_Tryptophan,_PAPA_antibiotics,_PABA,_3-hydroxyanthranilate_and_more. isu;Tryptophan_synthesis isu;Folate_Biosynthesis isu;Folate_Biosynthesis,_archaeal	atgcagtgctggatgaacggaaactatatggcggcccaggatctgagaatttcgccatttgatcatggatttttatatggattaggattttttgaaacgttccgaacatatggtggtcaggtattttactgggaagcacatatggaaagattacagcatgctttatcacaatatcacattcatttaaactatcctgaaagtgtattacttgaggctgtgcaacaactaaatcaacttgctggcggtcaggatggttacttccgtttaaatgtatctgcgggtgaacataatattggattacagccaacagaatatagacaacctaatatcatcatttttcgcaaggaacttcaagacacgccgcgtggtactgaaaagtttgcacaatggcttaccata…	MQCWMNGNYMAAQDLRISPFDHGFLYGLGFFETFRTYGGQVFYWEAHMERLQHALSQYHIHLNYPESVLLEAVQQLNQLAGGQDGYFRLNVSAGEHNIGLQPTEYRQPNIIIFRKELQDTPRGTEKFAQWLTIPRNTPEQAFRVKSHHYGNNVLGRFEMPSLAQQEGFFLTESGYVAEGVTSNIFWIKNDILYTPSLETGILPGIIRAWVIEKASALNLDVQEGFYTKEDLLQSTECFITNSVQELVPISSLANQRFLGNKGPIYSILHSAFVQEVERG
PB300	L.capsici	Phosphoribosylformimino-5-aminoimidazole carboxamide ribotide isomerase	Chorismate:_Intermediate_for_synthesis_of_Tryptophan,_PAPA_antibiotics,_PABA,_3-hydroxyanthranilate_and_more. isu;Histidine_Biosynthesis	ttggaatttagaccttgcatcgatttacacgatggcaaagtaaagcaaattgtaggtagcactttgggatatacaaatcaagcagttgtagaaaactttatttctcaacatgacgctagccactatgcacaaatgtttgcccaagatcgtttaacaggtggacacgttattatgctaggctctggtaatgaagaagctgccctatccgctttaaaagcctatcctcaaggcttgcaaataggtggtggcattacggctgacaatgctcaaaagtatattgacgcaggcgcttcgcatgtcattgtcacatcctatatttttcatgatggtcagctcgatttagcgcgtttaaagcgcttaaatcaattaattggtaaagaacaccttgtcattgatctc…	MEFRPCIDLHDGKVKQIVGSTLGYTNQAVVENFISQHDASHYAQMFAQDRLTGGHVIMLGSGNEEAALSALKAYPQGLQIGGGITADNAQKYIDAGASHVIVTSYIFHDGQLDLARLKRLNQLIGKEHLVIDLSCKMRDGKWFVMTDKWTTFSHFEVNAASIAYIEDFCDELLIHAVDVEGKKGGMQESLVQDLAAWTSIPTTYAGGVRSIEDLEKFNQLAHGKLHVTIGSALSIFGGDLPYTDVVEYCKKGGIL
PB300	L.capsici	Anthranilate synthase, amidotransferase component	Chorismate:_Intermediate_for_synthesis_of_Tryptophan,_PAPA_antibiotics,_PABA,_3-hydroxyanthranilate_and_more. isu;Tryptophan_synthesis	atgattttaatcatagataactacgattcttttacctataatttatttcagcaaatcagtatgcttggaaaaagcgtcaaggtcgtacggaatgatgtcattactatagaagaaattcaaaaactatcgccagaagccatcattttatcaccagggccaggaacgccaaatgaagcagggataacgatagaggtcatcaaggaactctatcaaaaattccctattttaggtatttgtctagggcaccaatcgataggtcaggcttttggcgcaaatattgtacaggcaaaaaatattatgcatggaaagctgtccccattacaatacgagcaaacaggtttatttgcccaattagatggggatatcgaggttatgcgatatcattcacttattattgaa…	MILIIDNYDSFTYNLFQQISMLGKSVKVVRNDVITIEEIQKLSPEAIILSPGPGTPNEAGITIEVIKELYQKFPILGICLGHQSIGQAFGANIVQAKNIMHGKLSPLQYEQTGLFAQLDGDIEVMRYHSLIIEEQTLHKDFKILATAGDDGEIMAIQHKEYPLYGLQFHPESIGTKEGSMMMQAFLESIA
PB300	L.capsici	Substrate-specific component TrpP of tryptophan ECF transporter	ECF_class_transporters	atgaatacaaagaatttagtattaatggcactgttagtaggtgtcggtgctgcactttatgtggttacaccaggaatggtgaatggaatgaagcctgattttatgttaaccatgatgtttattggtattctattattcccaacagtgaaagaaacgttcctactttctctttcaacaggggtgctttcaggtttatttacaacattcccagcaggtctagttccaaatattattgataaagctgttactggttttgtatttttagctgctttaatcattctcaaaaaactggcaggtcatttcgccgtatctgctgtcttagttggcttgggaacaattctttcaggaactgtcttcttaggagtagcgctttttgtgtttaatgcaaatgttggcgcg…	MNTKNLVLMALLVGVGAALYVVTPGMVNGMKPDFMLTMMFIGILLFPTVKETFLLSLSTGVLSGLFTTFPAGLVPNIIDKAVTGFVFLAALIILKKLAGHFAVSAVLVGLGTILSGTVFLGVALFVFNANVGATFAMLFIGVVLPAVVFNVVAFAVIYPIVSKLVKRSKFNTAISQIS
PB300	L.capsici	Anthranilate phosphoribosyltransferase	Chorismate:_Intermediate_for_synthesis_of_Tryptophan,_PAPA_antibiotics,_PABA,_3-hydroxyanthranilate_and_more. icw(1);Tryptophan_synthesis icw(1);Auxin_biosynthesis	atggaacgattacaagggaaagtactgcagggaacacatctcatgtacgaagaaatgctacaggcagcgcaatggttatttcgggatgatactcctaaagaagaaatagcaagctttttaacagctttagctgcgaagggagaaactgcacatgaagtagccgcattagcaactattatgcgatcttttgctcttgatatagccgtaaaagaaggtagctatatggataattgcggtacaggtggagatggtcttcatacttttaatatcagtacagcttctgctttcgtgttagctggggcaggtgtcaaaattgccaagcatgggaaccgtaaaatttcttcctcctctggtagctcagatgtgctagaggcactaggtattcatacagctatttcc…	MERLQGKVLQGTHLMYEEMLQAAQWLFRDDTPKEEIASFLTALAAKGETAHEVAALATIMRSFALDIAVKEGSYMDNCGTGGDGLHTFNISTASAFVLAGAGVKIAKHGNRKISSSSGSSDVLEALGIHTAISIPQTAHLLEREGIAFIYAPNVHPKLKRIGEVRRSLGKPTIFNLVGPLTNPVPLSTQFTGINRPNFVMEYASVLQMLGRERAIVVSGPQGLDEASLAGQNTLVLVDKGDLIPFSLNAEDVGLQMAPLEAIRGGNADENAVIMQKILAGERSPYLDTVLLNAGIGLFGYGQAETIKEGVAMAKESIFSGRAQQKLEAVVTYSMQIKEVEVG
PB300	L.capsici	Indole-3-glycerol phosphate synthase	Chorismate:_Intermediate_for_synthesis_of_Tryptophan,_PAPA_antibiotics,_PABA,_3-hydroxyanthranilate_and_more. icw(3);Tryptophan_synthesis	atgaatatactcaataaaatattactgcaaaaaaagattgaggtaggtgctttattagagcagccagatcctttagcaaactttacagaaacgccacgtcgctcgttcattgaatcattgtgtcaagctcatacactgcaaatcatcgcggaaatgaagcgtgcttccccttcaaaagggttaatagctggcggagcagacccagttgctcaagcaaaagtctatgcactagcaggagcagcagctatttcggtcttaacagacaaggaattttttaaaggctcctttgaagatttagcagcagttgctgctgctgtagataccccacttctttgtaaggattttatgattgatcgagtgcagattcgatttgccaaggcggcaggtgcatccattatt…	MNILNKILLQKKIEVGALLEQPDPLANFTETPRRSFIESLCQAHTLQIIAEMKRASPSKGLIAGGADPVAQAKVYALAGAAAISVLTDKEFFKGSFEDLAAVAAAVDTPLLCKDFMIDRVQIRFAKAAGASIILLIVAALTDDALRDLYSYATGLGLEVLVEVHDCEELERALAVDAKLIGVNNRDLRTFEVSLERTREIANAFPFDENRVLISESGIWTQDDAKLVASMGASGVLVGEALMRSGDAGQALRDLQVSKEGASV
PB300	L.capsici	Phosphoribosylanthranilate isomerase	Chorismate:_Intermediate_for_synthesis_of_Tryptophan,_PAPA_antibiotics,_PABA,_3-hydroxyanthranilate_and_more. icw(5);Tryptophan_synthesis icw(3);Auxin_biosynthesis	atgacaaaggtcaaaatttgtggtctacaggagcaagaacatgtcaaaacagctgttcatgctggtgcagatgctatagggtttgtttttgcaccgagtaaacgccgtgtatccattgagcaagcccaacagttagcgaagcatgtaccacaaggtgttttaaaaataggtgtctttgtgaatccaacgtcagccgaattaaaggaagcagtagagcgagtgcccttagattatgtgcaatatcatggggaggaaacgccagcatttattcaggagcaaggttatcccgccataaaggcattatcgatacgagaaaaagaggatgttcaagcggctgctagctatcaggtagattattatttatttgacgcgcctggtacagagtttaaaggcgggagt…	MTKVKICGLQEQEHVKTAVHAGADAIGFVFAPSKRRVSIEQAQQLAKHVPQGVLKIGVFVNPTSAELKEAVERVPLDYVQYHGEETPAFIQEQGYPAIKALSIREKEDVQAAASYQVDYYLFDAPGTEFKGGSGHTFDWTLLEQVGIPKEKLLLAGGLNVDNIEAAITDVGPFMVDVSSGIETDGSKDSTKIQAFLQAVKRGSR
PB300	L.capsici	Tryptophan synthase alpha chain	Chorismate:_Intermediate_for_synthesis_of_Tryptophan,_PAPA_antibiotics,_PABA,_3-hydroxyanthranilate_and_more. isu;Tryptophan_synthesis isu;Auxin_biosynthesis	atgacaactttacagcaagcgatcgatcaggcaaaagctgaaggtcataaagcttttataccttatatcatggcaggtgacggagggctagagaccattaagccaactattttaaaactgcagcaattagaggtaactgctattgaagtagggattccttttacagatcctgttgccgatggtccaacaatcgaacgagcaggagaacgtgcactcaaagctggtgtgacattaagaaaagtgttgcaaacactcgcgtcatttagagatgaaataacagtgcctctcgtagtcatgacttatttcaatccagtattagcatatggcttaaagtcttttgcgcaagcctgtgtagctggaggagttaagggattaattgtaccagatgtccctttggaa…	MTTLQQAIDQAKAEGHKAFIPYIMAGDGGLETIKPTILKLQQLEVTAIEVGIPFTDPVADGPTIERAGERALKAGVTLRKVLQTLASFRDEITVPLVVMTYFNPVLAYGLKSFAQACVAGGVKGLIVPDVPLEESELLRDALNPYGIDVVQLISLTSPPERIARIAAASQGFVYAVTVNGITGARSRFADNLEQHFASLRQASPIPVLAGFGISTPEQVKKMGALGDGVIVGSAIVTALHQGDLATVEALVAASKGMLEKSTL
PB300	L.capsici	Tryptophan synthase beta chain like	Chorismate:_Intermediate_for_synthesis_of_Tryptophan,_PAPA_antibiotics,_PABA,_3-hydroxyanthranilate_and_more.	atgagtacagtagtagaaaaaaagggatatttcggtgaatttggtggaagctttgttccaaaggagcttcaaaatgttttaaatagactagatgagaattttcaaaagtataaagaggatgatgattttaagcaagaattagattactatttccgtgaatatgtcggtcgtaaatcccctctttattttgcagagaatttaacaaagcaattaggtggcgcaaaaatctatttaaaacgtgaagaccttaaccacacaggctcccataaaatcaataatgtattaggtcaaattttactagctaaacgtatgggagcaaatcgcgtgattgccgaaacaggggcaggtcaacatggtgtagcaacagctacagcgtgtgccatgtttggaatggattgc…	MSTVVEKKGYFGEFGGSFVPKELQNVLNRLDENFQKYKEDDDFKQELDYYFREYVGRKSPLYFAENLTKQLGGAKIYLKREDLNHTGSHKINNVLGQILLAKRMGANRVIAETGAGQHGVATATACAMFGMDCTIYMGLEDTKRQALNVFRMELLGAKVVAVDKGQGRLKDAVDEAFADLVENYETTFYLLGSAVGPHPFPSMVKHFQSVISRESREQILEKEGKLPTAVLACVGGGSNAIGAFADYIADEDVRLIGIEPDKAATLNEGTPGELHGFKCLVLQDAEGNPLPTYSIAAGLDYPGAGPEHSHLKTIGRAEYVTVTNEEVLDAFQVLSKVEGIIPALESSHAVAHALKLAPTLSSEESIIINISGRGDKDVEQVFHMLTK
PB300	L.capsici	Aromatic-L-amino-acid decarboxylase	Aromatic_amino_acid_degradation isu;Auxin_biosynthesis	atgatgaacatgaagcaagatcaggaaaaaataaaaacgcttttaatggatgtagttgaccatgcagccaatttttttactaatctggagcatagagctgtaacgaaccattcctctagtgttcctactcctacacttccagaagtgggtgagggtgctcaggcaacacttcaatattttacaaagcaatttgctgaaggcttaaatagtagtgtaggctcaaggtacttaggttttgtcacaggtggatctacccctgcttcgattgtcggagattggttagtaagtgtttacgatcaaaatttatcccattctaagggctctattgcaggttcaatggagcttgcgacaattgacatgctaaaggagttattgctattaagcgatgattatcgagga…	MMNMKQDQEKIKTLLMDVVDHAANFFTNLEHRAVTNHSSSVPTPTLPEVGEGAQATLQYFTKQFAEGLNSSVGSRYLGFVTGGSTPASIVGDWLVSVYDQNLSHSKGSIAGSMELATIDMLKELLLLSDDYRGTFVSGATMANFVGLAQAREWIAQYYGKNTALDGLYGIPPIKIVSGTPHSSIIKATSMLGMGRNSIHTMLCLEQREAIDITKLQQFLEENLHEPCIVVANAGTVNTVDFDDLQAIGELKKRYPFWLHIDAAFGGFAACSPKYRHFVEGMNYADSITIDAHKWLNVPYDAAMQFTRHQSLQATVFQNNAAYLGSSLENPDFCDLTPENSRRFRALPAWFSLQAYGKLGYQQLIEENVLLAQQLGQKIDDSPYFTLLAPVRLNIVCFAV…
CBP678	L.boronitolerans	Isochorismate synthase @ Menaquinone-specific isochorismate synthase	Chorismate:_Intermediate_for_synthesis_of_Tryptophan,_PAPA_antibiotics,_PABA,_3-hydroxyanthranilate_and_more. icw(1);Menaquinone_and_Phylloquinone_Biosynthesis_--_gjo icw(1);Menaquinone_and_Phylloquinone_Biosynthesis	atgcaacagaagtggtaccaagccacagaagtagaagtggactctttgggccaaagccttcatttttatatggaaacaattgaagtaagtcgcctatctgcactggcgttctatgcagctggcgaggaatattataaaggtgaacgattttattggcaaaatagagaaaaaacaatgacattagttgggttaggacatgctcatactattcaaaacaacgctaaagaaaaccgctttgatgcagttgaagcggaatggaaaaacttaacgaaaaactgtccaaagggtcaacaagcgttacaaccaattttgtttggcggttttacatttgatcctcaaaataatgtagatggggaatggacggatttcccagaggcttattttgcattagcaactttt…	MQQKWYQATEVEVDSLGQSLHFYMETIEVSRLSALAFYAAGEEYYKGERFYWQNREKTMTLVGLGHAHTIQNNAKENRFDAVEAEWKNLTKNCPKGQQALQPILFGGFTFDPQNNVDGEWTDFPEAYFALATFQLVIRDDKAYVSIHLLTQDQQAEDQFEALRKERDHLIHAAQVKEVKTYTKPEITSYFEPYKEPYLASIDQVTALIKQKKADKVVIARSLALQFKEYVSAPQVLSQIIHEQPESYLFGLEHRHLLFFGASPERLVKVEDGRAFSSCIAGSIKRGKTAEEDEAFGQSLLNDPKNGGEHQYVVDMIAETFRKNCVDMTVPDRPRLLKIRDIQHLYTPVEGQLNQDATILQLTKSLHPTPALGGVPRTEALAAIRKYEPMNRGLYAAPIG…
CBP678	L.boronitolerans	Phosphoribosylformimino-5-aminoimidazole carboxamide ribotide isomerase	Chorismate:_Intermediate_for_synthesis_of_Tryptophan,_PAPA_antibiotics,_PABA,_3-hydroxyanthranilate_and_more. isu;Histidine_Biosynthesis	ttggaatttagaccttgcatcgatttacacgatggcaaagtaaagcaaattgtagggagtactttagggtatacgaatcaagcagttgtagaaaactttatttctcagcatgacgctagctactatgcacaaatgtttgcccaagatcgtttaacaggtggacacgttatcatgctcggttcaggtaatgaagatgctgccctatccgctttaacagcctatcctcaaggcttacaaattggtgggggcatcacgtctgacaatgctcaaaagtatattgacgcaggtgcttcgcatgtcattgtcacatcctatattttccatgatggtcagctcgatttagctcgtttaaagcatttaaatcaattaataggtaaagagcacctcgtcatcgatctc…	MEFRPCIDLHDGKVKQIVGSTLGYTNQAVVENFISQHDASYYAQMFAQDRLTGGHVIMLGSGNEDAALSALTAYPQGLQIGGGITSDNAQKYIDAGASHVIVTSYIFHDGQLDLARLKHLNQLIGKEHLVIDLSCKMRDGKWFVMTDKWTTFSHFEVNAASIAYIEDFCDELLIHAVDVEGKKGGMQESLVQDLAAWTSIPTTYAGGVRSIEDLEKFNQLANGKLHVTIGSALSIFGGNLPYTDVVEYCKKGGIL
CBP678	L.boronitolerans	Anthranilate synthase, amidotransferase component	Chorismate:_Intermediate_for_synthesis_of_Tryptophan,_PAPA_antibiotics,_PABA,_3-hydroxyanthranilate_and_more. isu;Tryptophan_synthesis	atgattttattaattgataactacgattcttttacctataatttatttcaacaaatcagtatgcttggaaaaagcgtcaaggttgtgcgaaatgatgctattactatagaagaaattcaaaaattatcgccagaagccattattttatcaccaggaccaggaacgccagatgacgcaggtataacgatagaggtcatcaaggaactctatcaaaaattccctattttaggtatttgtcttggacatcaatctatagggcaggcttttggcgcaaatattgtgcaagccacaaacattatgcatggaaagctgtccccgttacaatatgagaaaactggtttatttgcccaattagatggagatatcgaggttatgcggtatcattcacttattattgaa…	MILLIDNYDSFTYNLFQQISMLGKSVKVVRNDAITIEEIQKLSPEAIILSPGPGTPDDAGITIEVIKELYQKFPILGICLGHQSIGQAFGANIVQATNIMHGKLSPLQYEKTGLFAQLDGDIEVMRYHSLIIEEQTLHKDFKILATSGDDGEIMAIQHKDYPLYGLQFHPESIGTKEGSSMMQAFLESIA
CBP678	L.boronitolerans	Substrate-specific component TrpP of tryptophan ECF transporter	ECF_class_transporters	atgaatacaaagaatttagtattaatggcactgttagtaggtgtcggtgctgctctttacgtggttacaccaggaatggtgaatgggatgaagcctgattttatgttaaccatgatgtttattggtattttattattcccaacagtgaaagaaacgttcctactttctctttcaacaggggtactttcaggtttatttacaacattcccagcaggtcttgttccaaatattattgataaagctgttactggttttgtatttttagctgctttactcattctcaaaaaactggcaggtcacttcgccgtatctgctgtattagttggtttgggaacgattctttcaggaactgtctttttagcagttgcactttttgtattcaatgcaaatgttggtgca…	MNTKNLVLMALLVGVGAALYVVTPGMVNGMKPDFMLTMMFIGILLFPTVKETFLLSLSTGVLSGLFTTFPAGLVPNIIDKAVTGFVFLAALLILKKLAGHFAVSAVLVGLGTILSGTVFLAVALFVFNANVGATFAMLFIGVVLPAVVFNVVAFAVIYPIVSKLVKRSKFNTAISQIS
CBP678	L.boronitolerans	Anthranilate phosphoribosyltransferase	Chorismate:_Intermediate_for_synthesis_of_Tryptophan,_PAPA_antibiotics,_PABA,_3-hydroxyanthranilate_and_more. icw(1);Auxin_biosynthesis icw(1);Tryptophan_synthesis	atggaacgattacaaaggaaagtactgcagggaacacatctcatgtacgaagaaatgttacaggcagcgcaatggttatttcaagatgatacacctaaagaagaaatagcaagctttttaacagctttatcggcgaagggagaaactgcacatgaagtagccgcattagcaactattatgcgatcttttgctcttgatatagccgtaaaagaaggtagctatatggataattgcggtacaggtggagatggtcttcatacctttaacatcagtacagcttctgcttttgtgttagctggagcgggtgtcaaaattgccaagcatgggaaccgtaaaatctcttcctcctctggtagctcagatgtgctagaggcactaggtattcatacagctatttct…	MERLQRKVLQGTHLMYEEMLQAAQWLFQDDTPKEEIASFLTALSAKGETAHEVAALATIMRSFALDIAVKEGSYMDNCGTGGDGLHTFNISTASAFVLAGAGVKIAKHGNRKISSSSGSSDVLEALGIHTAISIPQTAHLLEREGIAFIYAPNVHPKLKRIGEIRRSLGKPTIFNLVGPLTNPVPLSTQFTGINRPNFVMEYASVLQMLGRERAIVVSGPQGLDEASLAGQNTLVLVDKGDLIPFSLTAEDVGLQTAPLEAIRGGNADENAVIMQKILAGEQSPYLDTVVLNAGIGLFGYGQAETIKEGVAMAKESVFSGRAQQKLEAVVTYSKQIKEVEVG
CBP678	L.boronitolerans	Indole-3-glycerol phosphate synthase	Chorismate:_Intermediate_for_synthesis_of_Tryptophan,_PAPA_antibiotics,_PABA,_3-hydroxyanthranilate_and_more. icw(3);Tryptophan_synthesis	atgaatatactcaataaaattttgcagcaaaaaaagattgaggtgggcgctttgttagagcagccagaccctttagcaaactttacagatacgccacgtcgctcgttaattgagtcattgcgacaagcccatacactgcaagtcattgctgagatgaagcgtgcttcgccttccaaagggttaatagctggtggggcagacccagttgcacaagcacaaatctatgcacgagcaggggcagcagctatttcggtcttaaccgataaggaattttttaaaggctcctttgaagatttagcagcagttgctggtgcagtcgatacaccccttctttgtaaggattttatgatcgatcgggtacaaattcgatttgccaaggcagcaggtgcatccattatt…	MNILNKILQQKKIEVGALLEQPDPLANFTDTPRRSLIESLRQAHTLQVIAEMKRASPSKGLIAGGADPVAQAQIYARAGAAAISVLTDKEFFKGSFEDLAAVAGAVDTPLLCKDFMIDRVQIRFAKAAGASIILLIVAALTDDALRDLYSYSTGLGLEVLVEVHDSEELARALAVDAKLIGVNNRDLRTFEVSLERTKEIANTFPFDENRVLISESGIWTREDAKQVASMGVSGVLVGEALMRSGDAGQALRDLQVSKEGASV
CBP678	L.boronitolerans	Phosphoribosylanthranilate isomerase	Chorismate:_Intermediate_for_synthesis_of_Tryptophan,_PAPA_antibiotics,_PABA,_3-hydroxyanthranilate_and_more. icw(3);Auxin_biosynthesis icw(5);Tryptophan_synthesis	atgacaaaggtcaaaatttgtggtctacaggaacaagaacatgtcaaaacagctgttcatgcgggtgcagatgcgatagggtttgtttttgcaccgagtaaacgccgtgtatccattgagcaggcccaacaattagcgaagcatgtaccacaaggcgttttgaaaataggagtctttgtcaatccaacgccagctgaattaaaggaagcggttgaacgagtgcccttagattatgtgcaatatcatggggaggaaacgccagcatttattcaggagcaaggttatcctgccattaaggcattatcgatacgaggaacagaggacgttcaagcagctgctaactatcaagtagattattatttgttcgacgcgcctggtacagagtttaaaggcggtagt…	MTKVKICGLQEQEHVKTAVHAGADAIGFVFAPSKRRVSIEQAQQLAKHVPQGVLKIGVFVNPTPAELKEAVERVPLDYVQYHGEETPAFIQEQGYPAIKALSIRGTEDVQAAANYQVDYYLFDAPGTEFKGGSGHTFDWTLLEQVGIPKAKLLLAGGLNVDNIEAAITDVGPFMVDVSSGVETDGIKDSTKIQAFLQAVKRRSR
CBP678	L.boronitolerans	Tryptophan synthase alpha chain	Chorismate:_Intermediate_for_synthesis_of_Tryptophan,_PAPA_antibiotics,_PABA,_3-hydroxyanthranilate_and_more. isu;Auxin_biosynthesis isu;Tryptophan_synthesis	atgacgactttacagcaagcaatcgaacaggcaaaagctgcaggtcataaggcttttataccctatatcatggcaggtgacggtgggctagagaccattaagccgactatcttaaaactgcagcaattaaaggtaacagctattgaagtagggattccttttacagatcctgttgctgatggtccaacgatcgaacgagcaggagaacgtgcactcgcagctggtgtgacattaagaagcgtgttgcaaacactcgcgtcatttagagatgaaataacagtgcctctcgtagtcatgacttatttcaatccagtattagcatatggcttaaagccttttgcgcaagcctgtgtagctgggggagtgaagggattaattgtaccagatgtcccgttggaa…	MTTLQQAIEQAKAAGHKAFIPYIMAGDGGLETIKPTILKLQQLKVTAIEVGIPFTDPVADGPTIERAGERALAAGVTLRSVLQTLASFRDEITVPLVVMTYFNPVLAYGLKPFAQACVAGGVKGLIVPDVPLEESELLREALNPYGIDVVQLVSLTSPPERIARIAAASQGFVYAVTVNGITGARSRFANNLEQHFASLNQASPIPVLAGFGISTPEQVKKMGALGDGVIVGSAIVTALHEGDLATVEALVAASKGMLEKSTL
CBP678	L.boronitolerans	Aminodeoxychorismate lyase	Chorismate:_Intermediate_for_synthesis_of_Tryptophan,_PAPA_antibiotics,_PABA,_3-hydroxyanthranilate_and_more. isu;Folate_Biosynthesis isu;Tryptophan_synthesis	atgcagtgctggatgaacgggaactatatggcggcgcaggatttacggatttctccatttgatcatggatttttatatggattaggattctttgaaacgttccgaacatatggaggtcaggtattttactgggaagcacatatggaaagattacagcatgctttgtcacaatatcacattcatttaaactattctcagagtgttttacttgaggttgttcaacaactaaatcaactggcgggcggtcaggatggttacttccgtttaaatgtatctgcgggagagcataatattggattacagccaacagaatataaacaacctaatgtcattatttttcgcaaggaactccaagacacaccgcgtggaactgaaaagactgcaaaatggcttaccata…	MQCWMNGNYMAAQDLRISPFDHGFLYGLGFFETFRTYGGQVFYWEAHMERLQHALSQYHIHLNYSQSVLLEVVQQLNQLAGGQDGYFRLNVSAGEHNIGLQPTEYKQPNVIIFRKELQDTPRGTEKTAKWLTIPRNTPEQALRVKSHHYGNNVLGRFEMPSLAQQEGFFLTEKGYVAEGVTSNVFWIKNDILYTPSLETGILPGIIRAWVLDKASALNLDVREGFYTKEDLLQSTECFITNSVQEIVPIRSLEDQRFLGNKGPIYSILHKAYVQEVEQG
CBP678	L.boronitolerans	Para-aminobenzoate synthase, amidotransferase component	Chorismate:_Intermediate_for_synthesis_of_Tryptophan,_PAPA_antibiotics,_PABA,_3-hydroxyanthranilate_and_more. icw(5);Folate_Biosynthesis icw(2);Tryptophan_synthesis	atgattttaatgatcgataattatgattcatttatttataacattgtccaatatttgggtgagtttggtcaggatatagtagtaaaacgtaatgatgttattacagtagaggaaatagaacaactcgcacccgatatgattgttatttctccagggccatgtagtccaaatgaggcgggtgaaagcctgaacattattaaatatttcgcgggaaatattccgattttaggagtttgccttggtcatcaggcacttgcacaggtgtttggcggtcaagtcatccgtgccgaacgtttaatgcacggtaagacatcacctgtactgcatgctgaaataggcttgcataaaggtatgccaaatccgtttcaagcaacccgctatcattctcttattgtagag…	MILMIDNYDSFIYNIVQYLGEFGQDIVVKRNDVITVEEIEQLAPDMIVISPGPCSPNEAGESLNIIKYFAGNIPILGVCLGHQALAQVFGGQVIRAERLMHGKTSPVLHAEIGLHKGMPNPFQATRYHSLIVEKETLPACLEVTAWTEEGEIMGLRHKEYPIEGVQYHPESIMTEQGKQLLRQFIETYVEGVK
PB293	L.boronitolerans	Phosphoribosylformimino-5-aminoimidazole carboxamide ribotide isomerase	Chorismate:_Intermediate_for_synthesis_of_Tryptophan,_PAPA_antibiotics,_PABA,_3-hydroxyanthranilate_and_more. isu;Histidine_Biosynthesis	ttggaatttagaccttgcatcgatttacacgatggcaaagtaaagcaaattgtagggagtactttagggtatacgaatcaagcagttgtagaaaactttatttctcagcatgacgctagctactatgcacaaatgtttgcccaagatcgtttaacaggtggacacgttatcatgctcggttcaggtaatgaagatgctgccctatccgctttaacagcctatcctcaaggcttacaaattggtgggggcatcacgtctgacaatgctcaaaagtatattgacgcaggtgcttcgcatgtcattgtcacatcctatattttccatgatggtcagctcgatttagctcgtttaaagcatttaaatcaattaataggtaaagagcacctcgtcatcgatctc…	MEFRPCIDLHDGKVKQIVGSTLGYTNQAVVENFISQHDASYYAQMFAQDRLTGGHVIMLGSGNEDAALSALTAYPQGLQIGGGITSDNAQKYIDAGASHVIVTSYIFHDGQLDLARLKHLNQLIGKEHLVIDLSCKMRDGKWFVMTDKWTTFSHFEVNAASIAYIEDFCDELLIHAVDVEGKKGGMQESLVQDLAAWTSIPTTYAGGVRSIEDLEKFNQLANGKLHVTIGSALSIFGGNLPYTDVVEYCKKGGIL
PB293	L.boronitolerans	Tryptophan synthase alpha chain	Chorismate:_Intermediate_for_synthesis_of_Tryptophan,_PAPA_antibiotics,_PABA,_3-hydroxyanthranilate_and_more. isu;Auxin_biosynthesis isu;Tryptophan_synthesis	atgacgactttacagcaagcaatcgaacaggcaaaagctgcaggtcataaggcttttataccctatatcatggcaggtgacggtgggctagagaccattaagccgactatcttaaaactgcagcaattaaaggtaacagctattgaagtagggattccttttacagatcctgttgctgatggtccaacgatcgaacgagcaggagaacgtgcactcgcagctggtgtgacattaagaagcgtgttgcaaacactcgcgtcatttagagatgaaataacagtgcctctcgtagtcatgacttatttcaatccagtattagcatatggcttaaagccttttgcgcaagcctgtgtagctggaggagtgaagggattaattgtaccagatgtcccgttggaa…	MTTLQQAIEQAKAAGHKAFIPYIMAGDGGLETIKPTILKLQQLKVTAIEVGIPFTDPVADGPTIERAGERALAAGVTLRSVLQTLASFRDEITVPLVVMTYFNPVLAYGLKPFAQACVAGGVKGLIVPDVPLEESELLREALNPYGIDVVQLVSLTSPPERIARIAAASQGFVYAVTVNGITGARSRFANNLEQHFASLNQASPIPVLAGFGISTPEQVKKMGALGDGVIVGSAIVTALHEGDLATVEALVAASKGMLEKSAL
PB293	L.boronitolerans	Phosphoribosylanthranilate isomerase	Chorismate:_Intermediate_for_synthesis_of_Tryptophan,_PAPA_antibiotics,_PABA,_3-hydroxyanthranilate_and_more. icw(3);Auxin_biosynthesis icw(5);Tryptophan_synthesis	atgacaaaggtcaaaatttgtggtctacaggaacaagaacatgtcaaaacagctgttcatgcgggtgcagatgcgatagggtttgtttttgcaccgagtaaacgccgtgtatccattgagcaggcccaacaattagcgaagcatgtaccacaaggcgttttgaaaataggagtctttgtcaatccaacgccagctgaattaaaggaagcggttgagcgagtgcccttagattatgtgcaatatcatggggaggaaacgccagcatttattcaggagcaaggttatcctgccattaaggcattatcgatacgaggaacagaggacgttcaagcagctgctaactatcaagtagattattatttgttcgacgcgcctggtacagagtttaaaggcggtagt…	MTKVKICGLQEQEHVKTAVHAGADAIGFVFAPSKRRVSIEQAQQLAKHVPQGVLKIGVFVNPTPAELKEAVERVPLDYVQYHGEETPAFIQEQGYPAIKALSIRGTEDVQAAANYQVDYYLFDAPGTEFKGGSGHTFDWTLLEQVGIPKAKLLLAGGLNVDNIEAAITDVGPFMVDVSSGVETDGIKDSTKIQAFLQAVKRRSR
PB293	L.boronitolerans	Indole-3-glycerol phosphate synthase	Chorismate:_Intermediate_for_synthesis_of_Tryptophan,_PAPA_antibiotics,_PABA,_3-hydroxyanthranilate_and_more. icw(3);Tryptophan_synthesis	atgaatatactcaataaaattttgcagcaaaaaaagattgaggtgggcgctttgttagagcagccagaccctttagcaaactttacagatacgccacgtcgctcgttaattgagtcattgcgacaagcccatacactgcaagtcattgctgagatgaagcgtgcttcgccttccaaagggttaatagctggtggggcagacccagttgcacaagcacaaatctatgcacgagcaggggcagcagctatttcggtcttaaccgataaggaattttttaaaggctcctttgaagatttagcagcagttgctggtgcagtcgatacaccccttctttgtaaggattttatgatcgatcgggtacaaattcgatttgccaaggcagcaggtgcatccattatt…	MNILNKILQQKKIEVGALLEQPDPLANFTDTPRRSLIESLRQAHTLQVIAEMKRASPSKGLIAGGADPVAQAQIYARAGAAAISVLTDKEFFKGSFEDLAAVAGAVDTPLLCKDFMIDRVQIRFAKAAGASIILLIVAALTDDALRDLYSYATGLGLEVLVEVHDSEELARALAVDAKLIGVNNRDLRTFEVSLERTKEIANTFPFDENRVLISESGIWTREDAKQVASMGVSGVLVGEALMRSGDAGQALRDLQVSKEGASV
PB293	L.boronitolerans	Anthranilate phosphoribosyltransferase	Chorismate:_Intermediate_for_synthesis_of_Tryptophan,_PAPA_antibiotics,_PABA,_3-hydroxyanthranilate_and_more. icw(1);Auxin_biosynthesis icw(1);Tryptophan_synthesis	atggaacgattacaaaggaaagtactgcagggaacacatctcatgtacgaagaaatgttacaggcagcgcaatggttatttcaagatgatacacctaaagaagaaatagcaagctttttaacagctttatcggcgaagggagaaactgcacatgaagtagccgcattagcaactattatgcgatcttttgctcttgatatagccgtaaaagaaggtagctatatggataattgcggtacaggtggagatggtcttcatacctttaacatcagtacagcttctgcttttgtgttagctggagcgggtgtcaaaattgccaagcatgggaaccgtaaaatctcttcctcctctggtagctcagatgtgctagaggcactaggtattcatacagctatttct…	MERLQRKVLQGTHLMYEEMLQAAQWLFQDDTPKEEIASFLTALSAKGETAHEVAALATIMRSFALDIAVKEGSYMDNCGTGGDGLHTFNISTASAFVLAGAGVKIAKHGNRKISSSSGSSDVLEALGIHTAISIPQTAHLLEREGIAFIYAPNVHPKLKRIGEIRRSLGKPTIFNLVGPLTNPVPLSTQFTGINRPNFVMEYASVLQMLGRERAIVVSGPQGLDEASLAGQNTLVLVDKGDLIPFSLTAEDVGLQTAPLEAIRGGNADENAVIMQKILAGEQSPYLDTVVLNAGIGLFGYGQAETIKEGVAMAKESVFSGRAQQKLEAVVTYSKQIKEVEVG
PB293	L.boronitolerans	Isochorismate synthase @ Menaquinone-specific isochorismate synthase	Chorismate:_Intermediate_for_synthesis_of_Tryptophan,_PAPA_antibiotics,_PABA,_3-hydroxyanthranilate_and_more. icw(1);Menaquinone_and_Phylloquinone_Biosynthesis_--_gjo icw(1);Menaquinone_and_Phylloquinone_Biosynthesis	atgcaacagaagtggtaccaagccacagaagtagaagtggactctttgggccaaagccttcatttttatatggaaacaattgaagtaagtcgcctatctgcactggcgttctatgcagctggcgaggaatattataaaggtgaacgattttattggcaaaatagagaaaaaacaatgacattagttgggttaggacatgctcatactattcaaaacaacgctaaagaaaaccgctttgatgcagttgaagcggaatggaaaaacttaacgaaaaactgtccaaagggtcaacaagcgttacaaccaattttgtttggcggttttacatttgatcctcaaaataatgtagatggggaatggacggatttcccagaggcttattttgcattagcaactttt…	MQQKWYQATEVEVDSLGQSLHFYMETIEVSRLSALAFYAAGEEYYKGERFYWQNREKTMTLVGLGHAHTIQNNAKENRFDAVEAEWKNLTKNCPKGQQALQPILFGGFTFDPQNNVDGEWTDFPEAYFALATFQLVIRDDKAYVSIHLLTQDQQAEYQFEALRKERDHLIHAAQVKEVKTYTKPEITSYFEPYKEPYLASIDQVTALIKQKKADKVVIARSLALQFKEYVSAPQVLSQIIHEQPESYLFGLEHRHLLFFGASPERLVKVEDGRAFSSCIAGSIKRGKTAEEDEAFGQSLLNDPKNGGEHQYVVDMIAETFRKNCVDMTVPDRPRLLKIRDIQHLYTPVEGQLNQDATILQLTKSLHPTPALGGVPRTEALAAIRKYEPMNRGLYAAPIG…
PB293	L.boronitolerans	Aminodeoxychorismate lyase	Chorismate:_Intermediate_for_synthesis_of_Tryptophan,_PAPA_antibiotics,_PABA,_3-hydroxyanthranilate_and_more. isu;Folate_Biosynthesis isu;Tryptophan_synthesis	atgcagtgctggatgaacgggaactatatggcggcgcaggatttacggatttctccatttgatcatggatttttatatggattaggattctttgaaacgttccgaacatatggaggtcaggtattttactgggaagcacatatggaaagattacagcatgctttgtcacaatatcacattcatttaaactattctcagagtgttttacttgaggttgttcaacaactaaatcaactggcgggcggtcaggatggttacttccgtttaaatgtatctgcgggagagcataatattggattacagccaacagaatataaacaacctaatgtcattatttttcgcaaggaactccaagacacaccgcgtggaactgaaaagactgcaaaatggcttaccata…	MQCWMNGNYMAAQDLRISPFDHGFLYGLGFFETFRTYGGQVFYWEAHMERLQHALSQYHIHLNYSQSVLLEVVQQLNQLAGGQDGYFRLNVSAGEHNIGLQPTEYKQPNVIIFRKELQDTPRGTEKTAKWLTIPRNTPEQALRVKSHHYGNNVLGRFEMPSLAQQEGFFLTEKGYVAEGVTSNVFWIKNDILYTPSLETGILPGIIRAWVLDKASALNLDVREGFYTKEDLLQSTECFITNSVQEIVPIRSLEDQRFLGNKGPIYSILHKAYVQEVEQG
PB293	L.boronitolerans	Para-aminobenzoate synthase, amidotransferase component	Chorismate:_Intermediate_for_synthesis_of_Tryptophan,_PAPA_antibiotics,_PABA,_3-hydroxyanthranilate_and_more. icw(5);Folate_Biosynthesis icw(2);Tryptophan_synthesis	atgattttaatgatcgataattatgattcatttatttataacattgtccaatatttgggtgagtttggtcaggatatagtagtaaaacgtaatgatgttattacagtagaggaaatagaacaactcgcacccgatatgattgttatttctccagggccatgtagtccaaatgaggcgggtgaaagcctgaacattattaaatatttcgcgggaaatattccgattttaggagtttgccttggtcatcaggcacttgcacaggtgtttggcggtcaagtcatccgtgccgaacgtttaatgcacggtaagacatcacctgtactgcatgctgaaataggcttgcataaaggtatgccaaatccgtttcaagcaacccgctatcattctcttattgtagag…	MILMIDNYDSFIYNIVQYLGEFGQDIVVKRNDVITVEEIEQLAPDMIVISPGPCSPNEAGESLNIIKYFAGNIPILGVCLGHQALAQVFGGQVIRAERLMHGKTSPVLHAEIGLHKGMPNPFQATRYHSLIVEKETLPACLEVTAWTEEGEIMGLRHKEYPIEGVQYHPESIMTEQGKQLLRQFIETYVEGVK
PB293	L.boronitolerans	Anthranilate synthase, amidotransferase component	Chorismate:_Intermediate_for_synthesis_of_Tryptophan,_PAPA_antibiotics,_PABA,_3-hydroxyanthranilate_and_more. isu;Tryptophan_synthesis	atgattttattaattgataactacgattcttttacctataatttatttcaacaaatcagtatgcttggaaaaagcgtcaaggttgtgcgaaatgatgctattactatagaagaaattcaaaaattatcgccagaagccattattttatcaccaggaccaggaacgccagatgacgcaggtataacgatagaggtcatcaaggaactctatcaaaaattccctattttaggtatttgtcttggacatcaatctatagggcaggcttttggcgcaaatattgtgcaagccacaaacattatgcatggaaagctgtccccattacaatatgagaaaactggtttatttgcccaattagatggagatatcgaggttatgcggtatcattcacttattattgaa…	MILLIDNYDSFTYNLFQQISMLGKSVKVVRNDAITIEEIQKLSPEAIILSPGPGTPDDAGITIEVIKELYQKFPILGICLGHQSIGQAFGANIVQATNIMHGKLSPLQYEKTGLFAQLDGDIEVMRYHSLIIEEQTLHKDFKILATSGDDGEIMAIQHKDYPLYGLQFHPESIGTKEGSSMMQAFLESIA
PB293	L.boronitolerans	Tryptophanyl-tRNA synthetase	tRNA_aminoacylation,_Trp	atgacaacaattttttctggcgtacagcctacaggtatcgtaactttagggaactatttaggagcattcaagcagttcccagcactacaagatgaaggaaatgctatttattgtatcgttgatcaacatgccatcactgttgcacaagatcctaaagaattacgagaaagtattcgtaagcttgctgctacttatattgctactggcattgaccctaaaaagtctacgttattcattcaatcagaggtgccagcacatgctcaggcaggatggatgttacagtgcgttgcgtctatcggtgagctagaacgtatgacacaattcaaagataaatcacatggtaaggaaagcgtatctgctgcacttttaacatatccaccgctaatggctgcggacatt…	MTTIFSGVQPTGIVTLGNYLGAFKQFPALQDEGNAIYCIVDQHAITVAQDPKELRESIRKLAATYIATGIDPKKSTLFIQSEVPAHAQAGWMLQCVASIGELERMTQFKDKSHGKESVSAALLTYPPLMAADILLYNTNIVPVGDDQKQHIELTRDLAERFNKRFGDVLTIPEIQLPKAGARIKSLQEPTKKMSKSDPNTKATIRLLDTAKDIEKKIKSAVTDSDGIVAFDVENKPGVSNLLTIESAISGVAIEDLVKKYEGIGYGGFKQGVATAVIEHLTPIQEKFYHLVESSELDVILDEGAEKANAIASATLKRMEDAMGLGRARR
PB293	L.boronitolerans	Substrate-specific component TrpP of tryptophan ECF transporter	ECF_class_transporters	atgaatacaaagaatttagtattaatggcactgttagtaggtgtcggtgctgctctttacgtggttacaccaggaatggtgaatgggatgaagcctgattttatgttaaccatgatgtttattggtattttattattcccaacagtgaaagaaacgttcctactttctctttcaacaggggtactttcaggtttatttacaacattcccagcaggtcttgttccaaatattattgataaagctgttactggttttgtatttttagctgctttactcattctcaaaaaactggcaggtcacttcgccgtatctgctgtattagttggtttgggaacgattctttcaggaactgtctttttagcagttgcactttttgtattcaatgcaaatgttggtgca…	MNTKNLVLMALLVGVGAALYVVTPGMVNGMKPDFMLTMMFIGILLFPTVKETFLLSLSTGVLSGLFTTFPAGLVPNIIDKAVTGFVFLAALLILKKLAGHFAVSAVLVGLGTILSGTVFLAVALFVFNANVGATFAMLFIGVVLPAVVFNVVAFAVIYPIVSKLVKRSKFNTAISQIS
PB211	Lysinibacillus sp.	Tryptophan synthase beta chain like	Chorismate:_Intermediate_for_synthesis_of_Tryptophan,_PAPA_antibiotics,_PABA,_3-hydroxyanthranilate_and_more.	atgagtacagtagcagagaataaaggatatttcggagaatttggtggaagcttcgttccagaggagcttcagcatgtattaactattttggatgaaaatttccaaaaattcaaagatgatgcagactttaatacagaattgaattattatttcaatgaatatgtcggtcgcaaatcccctctttattttgcagaaaatttaacaaagcaattggctggcgcaaaaatatatttaaagcgtgaggatcttaaccatacgggctcacataaaatcaataatgtattgggtcaaattttattagcaaaacgtatgggagcaaatcgcgttattgctgaaaccggtgcaggacaacacggtgtggcaaccgctactgcctgtgccatgttcgggatggattgt…	MSTVAENKGYFGEFGGSFVPEELQHVLTILDENFQKFKDDADFNTELNYYFNEYVGRKSPLYFAENLTKQLAGAKIYLKREDLNHTGSHKINNVLGQILLAKRMGANRVIAETGAGQHGVATATACAMFGMDCTIYMGLEDTKRQALNVFRMELLGAKVVAVDKGQGRLKDAVDEAFADLVANYETTFYLLGSAVGPHPFPSMVKHFQSVISRESREQILEKEGKLPTAVLACVGGGSNAIGAFAEFIADKNVRLIGIEPDQAATLNEGTPGELHGFKCLVLQDAEGNPLPTYSIAAGLDYPGAGPEHSHLKTIGRAEYVTVTNEEVLEAFQVLSKVEGIIPALESSHAVAHALKLAPTLTTDDIIIINISGRGDKDVEQVFHMLNK
PB211	Lysinibacillus sp.	Anthranilate synthase, amidotransferase component	Chorismate:_Intermediate_for_synthesis_of_Tryptophan,_PAPA_antibiotics,_PABA,_3-hydroxyanthranilate_and_more. isu;Tryptophan_synthesis	atgattttattaattgataattatgattcctttacctacaatctatttcaacaaataagcatgcttgggaaaaacgttaaagttgtgaggaatgatgctattacaatagaagaaattcaaaaaatgtcaccggaagctattgttttatctcccggaccaggaacaccagcggaagcaggtattacagttaatgttattaaggagctatatcgaaaatttcctatattagggatttgtcttggacatcaatccattgggtacgcatttggagcaaacatcgtgcaggctcaaaccatcatgcatggcaagctgtcacatctacaatatgaacaaacgggtttgtttgcacaattagatggagatattcaagtaatgcgctaccactctctcgttattgaa…	MILLIDNYDSFTYNLFQQISMLGKNVKVVRNDAITIEEIQKMSPEAIVLSPGPGTPAEAGITVNVIKELYRKFPILGICLGHQSIGYAFGANIVQAQTIMHGKLSHLQYEQTGLFAQLDGDIQVMRYHSLVIEEPSLHSDFHIIATAGDDEEIMAIQHKKYPLYGLQFHPESIGTKEGSRMMQAFFESIA
PB211	Lysinibacillus sp.	Substrate-specific component TrpP of tryptophan ECF transporter	ECF_class_transporters	atgaatacaaagaatttagtattaatggcccttttagttggtatcggagcggcactatatgtcgtgacaccgggaatgattaatggcatgaagcctgatttcatgttaacaatgatgttcattggcattttattatttcctacagtgaaagaaacgtttttactttcgctagcaacaggggtactttcaggtttgttcacaacatttcctgctggtctagttccgaacattattgataaagcggtgacaggctttgtgtttttagctgctttagttattctaaaaaggatagcaaagagtttcgctgtctctgcatttttagttggtttgggtactattctatcaggtacagtctttttagcagcagcactttttgttttcaatgcaaatgtaggtgca…	MNTKNLVLMALLVGIGAALYVVTPGMINGMKPDFMLTMMFIGILLFPTVKETFLLSLATGVLSGLFTTFPAGLVPNIIDKAVTGFVFLAALVILKRIAKSFAVSAFLVGLGTILSGTVFLAAALFVFNANVGATFTMLFIGVVLPAVAFNVVAFAIIYPIVAKLVKRSKFVTAISQIS
PB211	Lysinibacillus sp.	Phosphoribosylformimino-5-aminoimidazole carboxamide ribotide isomerase	Chorismate:_Intermediate_for_synthesis_of_Tryptophan,_PAPA_antibiotics,_PABA,_3-hydroxyanthranilate_and_more. isu;Histidine_Biosynthesis	ttggaatttagaccctgcatcgatttacatgaaggcaaagtaaaacaaattgttggaagtactttaggttataccaatcaaacagtcgttgagaattttatttctagttatgattctagctactatgcacaaatgtttgcacaggatcacttaacaggtggacacgtcatcatgcttggtcagggaaatgaagatgctgctctagctgctttagctgcatttccacaagggttacaagttggtggtggcattactgctgcaaatgcccaaaaatatattgatgctggtgcctcacacgtgattgtcacttcctatatcttccatgatggaaggctggatttagaacgtttacaacatttaaacaaattaatcggtaaagagcatcttgtcattgatctc…	MEFRPCIDLHEGKVKQIVGSTLGYTNQTVVENFISSYDSSYYAQMFAQDHLTGGHVIMLGQGNEDAALAALAAFPQGLQVGGGITAANAQKYIDAGASHVIVTSYIFHDGRLDLERLQHLNKLIGKEHLVIDLSCKMRDGKWYVVTDKWTRFSHFEVNAETIQAIENYCDELLIHAVDVEGKKGGMQERLVRDLAAWTSIPTTYAGGIRSIKDLEKFNQLANGKLHITIGSALSLFGGELPYTDVVKYCKRAGSCESHL
PB211	Lysinibacillus sp.	Tryptophan synthase alpha chain	Chorismate:_Intermediate_for_synthesis_of_Tryptophan,_PAPA_antibiotics,_PABA,_3-hydroxyanthranilate_and_more. isu;Tryptophan_synthesis isu;Auxin_biosynthesis	atgacgactttacaacaggcgattgcccagacaaagattgaaggacataaggcttttatcccgtatattatggcaggcgatggagggctagaaactatcaagccaacgattttaaaactacagcagcttggcgtaacagctgttgaagtaggtattccctttacagaccctgttgcagatggtccaacaattgagcgggctggagaacgtgcattggcagcaggtgtaacgttgaggaaagtattacaaactcttgcttcatttagagaggaaataacagtccctttagttataatgacgtattttaatccagtaatagcatatggcttggaggcctttgctcaagcttgtattgctggaggagtcaaaggaattatcgtgccagatgtgccattagag…	MTTLQQAIAQTKIEGHKAFIPYIMAGDGGLETIKPTILKLQQLGVTAVEVGIPFTDPVADGPTIERAGERALAAGVTLRKVLQTLASFREEITVPLVIMTYFNPVIAYGLEAFAQACIAGGVKGIIVPDVPLEESGILREALNPYSIDVVQLVSLTSPPERIARIAAASQGFVYAVTVNGITGERSNFATNLEQHFAHLRQASPIPVLAGFGISTPEQVKSMGMLGDGVIVGSAIVTALHEGKMATVEALIAASKNVYEKSTLY
PB211	Lysinibacillus sp.	Phosphoribosylanthranilate isomerase	Chorismate:_Intermediate_for_synthesis_of_Tryptophan,_PAPA_antibiotics,_PABA,_3-hydroxyanthranilate_and_more. icw(5);Tryptophan_synthesis icw(3);Auxin_biosynthesis	atgacaaaagttaaaatttgtggtttacaagaattagaacatatccaaacagcaattcaagctggtgcagatgctgtgggctttgtttttgcaccaagtaaacgtcgtgtatccattgaacaggcacggctattagcaaagcaagtgccacaaggtgttttgaaaattggtgtctttgtcaatccaactgctgctgaattacaggaagcggttgagcgagtgcctttagattacgtgcaataccacggagaggaaacagcaacatttattttagaacaaggttatccagctattaaagcattgtctatcaggacaaaagaggatgtgcaagctgctgctaattttcaggtggactattatttattcgatgctcctggaactacttttaagggtggaagt…	MTKVKICGLQELEHIQTAIQAGADAVGFVFAPSKRRVSIEQARLLAKQVPQGVLKIGVFVNPTAAELQEAVERVPLDYVQYHGEETATFILEQGYPAIKALSIRTKEDVQAAANFQVDYYLFDAPGTTFKGGSGQTFDWTLLDEVGIPRERLILAGGLKADNVEEAITAVDPYMVDVSSGVETDGIKDHKKIRTFLQVVKRGDK
PB211	Lysinibacillus sp.	Indole-3-glycerol phosphate synthase	Chorismate:_Intermediate_for_synthesis_of_Tryptophan,_PAPA_antibiotics,_PABA,_3-hydroxyanthranilate_and_more. icw(3);Tryptophan_synthesis	atgaatattcttcaaaaaatacttcagcaaaagaggatagaggtaggagcattattagagcagcccgatcctttagcaaatttttcagaaaagcaacgcccttcgttatttcaatcattacggcaagcaaacacattgcaggtgattgctgaaatgaaacgtgcttcgccttccaaagggttaattgctggcggggcagacccagttgcacaagcacaagtttatgcccaggcaggagcagcagctatttctgtattaacggacaaggaattttttaaaggctcctttgaagatttagccgcagttgctcgtgctgtggatacgccacttctttgtaaagattttatggtggatcgagtgcaaattcgatttgctaaggcagcaggtgcatctattatt…	MNILQKILQQKRIEVGALLEQPDPLANFSEKQRPSLFQSLRQANTLQVIAEMKRASPSKGLIAGGADPVAQAQVYAQAGAAAISVLTDKEFFKGSFEDLAAVARAVDTPLLCKDFMVDRVQIRFAKAAGASIILLIVAALTDEALDDLYSYATSLGLEVLVEVHDREELERALAVDAKLIGVNNRDLRTFKVNLQRTKEIAKAFPFDEGHILISESGIWSQDDAKQVAAMGASGVLVGEALMRSGDAGLALRRLQVQTEETSV
PB211	Lysinibacillus sp.	Anthranilate phosphoribosyltransferase	Chorismate:_Intermediate_for_synthesis_of_Tryptophan,_PAPA_antibiotics,_PABA,_3-hydroxyanthranilate_and_more. icw(1);Tryptophan_synthesis icw(1);Auxin_biosynthesis	atgaaacatttacagcggaaagtgttacaaggacagcatttgatgtatgaagaaatgctagaggtggcgcaatggctatttcaggatgacacacctaaagatgaaatcgcaggctttttaacagccctatctataaagggggagactgctcatgaggtagcggccttagcaacaattatgcggtcatttgccagtaatgtcccagtaaaagaaggacgttatatggataattgtggaactggtggagatggccttcatacatttaatatcagcactgcctctgcattcgtactagctggagctggtgttaaaattgccaagcatggaaatcgtaaaatttcgtcctcctctggcagttcggacgttttagaggcattaggcattcatacagagatgaca…	MKHLQRKVLQGQHLMYEEMLEVAQWLFQDDTPKDEIAGFLTALSIKGETAHEVAALATIMRSFASNVPVKEGRYMDNCGTGGDGLHTFNISTASAFVLAGAGVKIAKHGNRKISSSSGSSDVLEALGIHTEMTIPQTVELLEKEGVSFLYAPNVHPKLRRIGEVRRSLGRPTIFNLVGPLTNPVALSTQFTGINRPQFVMEYASVLQMLGRERAIVVSGPQGLDEASLAGQNTLVLLDKGDLIPFSLTAEDVGLRSAPLEAIRGGNADENAVIMKNLLAGEQSAYLDTVLINAGIGLFAHGQAETIKEGVAMAKDSIGSGRALQKLETVVAYSEQLKGVEVGQ
PB211	Lysinibacillus sp.	Tryptophanyl-tRNA synthetase	tRNA_aminoacylation,_Trp	atgacaacaatcttttcaggtgttcagcctacaggaattgtaactttaggtaactatttaggagccttcaagcaattccctgcccttcaagatgaaggggatgctatttattgcatcgtcgatcaacatgctattacagtcgctcaagatccaaaagaattacgagaaagcattcgtaaactagctgctacttatattgcgactggcatcgatcctaaaaaatctacattatttattcaatcagaggtgcctgcacatgctcaggcaggatggatgttacaatgtgttgcatctatcggagagcttgaacgtatgacacaatttaaagataaatctcatggtaaagaaagcgtctctgctgcccttttaacatatccaccattgatggctgcagacatt…	MTTIFSGVQPTGIVTLGNYLGAFKQFPALQDEGDAIYCIVDQHAITVAQDPKELRESIRKLAATYIATGIDPKKSTLFIQSEVPAHAQAGWMLQCVASIGELERMTQFKDKSHGKESVSAALLTYPPLMAADILLYNTNIVPVGDDQKQHIELTRDLAERFNKRYGNVLTIPEIQLPKAGARIKSLQEPTKKMSKSDPNTKATIRLLDTAKDIEKKIKSAVTDSDGIVAFDVENKPGVSNLLTIESAISGISIADLVKKYEGIGYGGFKQGVATAVIDHLTPIQEKFYHLVESSELDVILDEGAEKANAIASATLKRMEEAMGLGRARR
PB211	Lysinibacillus sp.	Aminodeoxychorismate lyase	Chorismate:_Intermediate_for_synthesis_of_Tryptophan,_PAPA_antibiotics,_PABA,_3-hydroxyanthranilate_and_more. isu;Tryptophan_synthesis isu;Folate_Biosynthesis	atgcggtgctggataaacggaagctatatggcagaaaaggatctgcggatttccccctttgaccacggttttttatatggtttgggcttctttgaaacattccgaacatataaaggacaagtatttggatgggacgcacatatggaaaggttacagcaggctctatcgcaatatcgcattcatcttacctatcctgaaagtgtattactggaggttgtgcaacaattaaatcaacaagcccgcggtcaggatggctatttccgccttaatgtttcagcaggtgaacataatattggtttacagccaacagaatacacaacacccaacgtcattctctttcgtaaggaattacaggatacacctcgtggaactgaaaagactgctcaatggcttactaca…	MRCWINGSYMAEKDLRISPFDHGFLYGLGFFETFRTYKGQVFGWDAHMERLQQALSQYRIHLTYPESVLLEVVQQLNQQARGQDGYFRLNVSAGEHNIGLQPTEYTTPNVILFRKELQDTPRGTEKTAQWLTTPRNSPEQGLRVKSHHFGNNVLGRFELPSLAEQEGFFLTEAGYVAEGVTSNVFWVKNDILYTPSLETGILPGIVRAWVIKKANALGIEVSEGFYRKEDLQQSTECFITNSVQELVPIINVENQQLLGNRGPVYMRLHDAFAQEVEQR
PB211	Lysinibacillus sp.	Para-aminobenzoate synthase, amidotransferase component	Chorismate:_Intermediate_for_synthesis_of_Tryptophan,_PAPA_antibiotics,_PABA,_3-hydroxyanthranilate_and_more. icw(2);Tryptophan_synthesis icw(5);Folate_Biosynthesis	atgattttaatgattgataactatgattcatttatttataatatcgtacaatatttgggggaatttggacatgaaataatagtaaaacgaaatgatgtattaacaatagaggacatcgaacaacttgcacctgatatgatagttatttcaccggggccgtgtagcccaaatgaggctggtgaaagtctgaacattatccgatatttcgcgggaaatattccgattttaggagtatgtcttggacatcaggctattgcacaagtgtttggcggccaggtaatccgagctgagcgccttatgcatgggaagacatcccctgtattacatgctgaagttggtttacataaagctatgccaaacccatttcaagctactcgctatcattctcttattgtcgaa…	MILMIDNYDSFIYNIVQYLGEFGHEIIVKRNDVLTIEDIEQLAPDMIVISPGPCSPNEAGESLNIIRYFAGNIPILGVCLGHQAIAQVFGGQVIRAERLMHGKTSPVLHAEVGLHKAMPNPFQATRYHSLIVEKETLPTCLEVTAWTEEGEIMGLRHKDYPIEGVQYHPESIMTEQGKKLLRQFIEMYVEGVK
PB211	Lysinibacillus sp.	Anthranilate synthase, amidotransferase component like	Unknown	gtgaagccgattattggaattacagcttttgtagaagatgatttatcagctcatttaaatgctgcttacagcaaaagtattattgaggcgggcggtatccccctcattattccgttaggggttgaggaagatgctgcacaaattttagcccttacggatggcttattgctatcgggaggctatgatgtacatccttttttatttggagtggacccttcaccaaagttaggtaaaattcatccagctagagatgccgtagaattagcattaattgaggctgcatttttacgaaaaatgcctattttcggtatttgtcggggtatccaaatattaaatgttgcattaggcgggacgttatatcaggacattgatagtgaccattatagtacaaagcttatt…	MKPIIGITAFVEDDLSAHLNAAYSKSIIEAGGIPLIIPLGVEEDAAQILALTDGLLLSGGYDVHPFLFGVDPSPKLGKIHPARDAVELALIEAAFLRKMPIFGICRGIQILNVALGGTLYQDIDSDHYSTKLIKHMQQAGRSVATHYVQIIAENLLATILEQEKIAVNSFHHQSVNVLAENLKVAAKSSDGIIEAVVHEELPFCLAVQWHPEELAIAGDPHAQKLFAAFIEASIKFKKEA
CBP1140	L.fusiformis	Tryptophanyl-tRNA synthetase	tRNA_aminoacylation,_Trp	atgacaaccatcttttctggtgtacagcctacaggaattgtaactttagggaactacttaggagccttcaagcaattccctgcccttcaagatgaaggagatgcaatctattgcatcgtcgatcaacacgctattacagtcgctcaagatccgaaggaattacgagaaagtattcgtaagcttgctgctacttatattgccactggcatcgatcctaaaaaatctacattatttattcaatctgaggtgccagcacatgctcaggcaggatggatgttacagtgtgttgcatctatcggtgaacttgaacgtatgacacaatttaaagataaatctcatggtaaagagagtgtctctgcggctcttttaacatacccaccattgatggctgcagacatt…	MTTIFSGVQPTGIVTLGNYLGAFKQFPALQDEGDAIYCIVDQHAITVAQDPKELRESIRKLAATYIATGIDPKKSTLFIQSEVPAHAQAGWMLQCVASIGELERMTQFKDKSHGKESVSAALLTYPPLMAADILLYNTNIVPVGDDQKQHIELTRDLAERFNKRYGDVLTIPEIQLPKAGARIKSLQEPTKKMSKSDPNTKATIRLLDTAKDIEKKIKSAVTDSDGIVAFDVENKPGVSNLLTIESAISGISIDDLVKKYEGIGYGGFKQGVATAVIDHLTPIQEKFYHLVESSELDVILDEGAEKANAIASATLKRMEEAMGLGRARR
CBP1140	L.fusiformis	Tryptophan synthase (indole-salvaging)	Unknown	atgagtacagtagcagagaataaaggatatttcggagaatttggtggaagcttcgttccagaggagcttcagcatgtattaactattttggatgaaaacttccaaaaattcaaagaggatgcagactttaatacagaattgaattattatttccatgaatatgtcggtcgcaaatcccccctttattttgcagaaaatttaacaaagcaattggctggcgcaaaaatttatttaaagcgtgaggatcttaaccatacgggctcacataaaatcaataatgtattgggtcaaattttattagcaaaacgtatgggagcaaatcgcgttattgctgaaactggtgcaggtcaacacggtgtggcaaccgctactgcctgtgccatgttcgggatggattgt…	MSTVAENKGYFGEFGGSFVPEELQHVLTILDENFQKFKEDADFNTELNYYFHEYVGRKSPLYFAENLTKQLAGAKIYLKREDLNHTGSHKINNVLGQILLAKRMGANRVIAETGAGQHGVATATACAMFGMDCTIYMGLEDTKRQALNVFRMELLGAKVVAVDKGQGRLKDAVDEAFADLVANYETTFYLLGSAVGPHPFPSMVKHFQSVISRESREQILEKEGKLPTAVLACVGGGSNAIGAFAEFIADKNVRLIGIEPDQAATLNEGTPGELHGFKCLVLQDAEGNPLPTYSIAAGLDYPGAGPEHSHLKTIGRAEYVTVTNEEVLEAFQVLSKVEGIIPALESSHAVAHALKLAPTLTTDEIIIINISGRGDKDVEQVFHMLNK
CBP1140	L.fusiformis	Phosphoribosylformimino-5-aminoimidazole carboxamide ribotide isomerase	Chorismate:_Intermediate_for_synthesis_of_Tryptophan,_PAPA_antibiotics,_PABA,_3-hydroxyanthranilate_and_more. isu;Histidine_Biosynthesis	ttggaatttagaccttgcatcgatttacatgaaggcaaagtaaaacaaattgtcgggagtactttaggtactaccaatcaaacagtcgttgagaattttatttctagttatgattctagctactatgcacaaatgtttgcacaggatcacttaacaggtggacacgtcatcatgcttggtcagggaaatgaagatgctgccctagctgctttagctacatttccacaagggttacaagtcggtggtggcattactgctgcaaatgcccaaaaatatattgatgctggtgcctcacatgtgattgtcacttcctatatctttcatgatggcaaactcgatttagaacgtttacaacatttaaacaaattgatcggtaaagaacatcttgtcattgatctc…	MEFRPCIDLHEGKVKQIVGSTLGTTNQTVVENFISSYDSSYYAQMFAQDHLTGGHVIMLGQGNEDAALAALATFPQGLQVGGGITAANAQKYIDAGASHVIVTSYIFHDGKLDLERLQHLNKLIGKEHLVIDLSCKMRNGKWFVMTDKWTKFSHFEVNAASIQDIENYCDELLIHAVDVEGKKGGMQESLVRDLAAWTSIPTTYAGGIRSIEDLEKFKQLANGKLHITIGSALSIFGGELPYIDVVKYCKKGGIM
CBP1140	L.fusiformis	Tryptophan synthase alpha chain	Chorismate:_Intermediate_for_synthesis_of_Tryptophan,_PAPA_antibiotics,_PABA,_3-hydroxyanthranilate_and_more. isu;Auxin_biosynthesis isu;Tryptophan_synthesis	atgacgactttacaacaggcgattgaccagacaaagcttgcaggacataaggcttttataccgtatatgatggcaggcgatgggggattagaaacagtcaagccaacgatcttaaagctacagcagctgggtgtaacagctattgaagtaggcattccctttacagaccctgttgcagatggtccaacaattgaacgggctggagaacgagcattagtagcgggtgtaacgttgaggaaagtattacaagctctcgcttcatttaaagaggaaataactgtcccattagtcatcatgacttattttaatcccgtattagcatatggcttggaggcttttgctcaagcttgtgtagctggaggagtcaaaggaataatcgtacccgatgtgccattagag…	MTTLQQAIDQTKLAGHKAFIPYMMAGDGGLETVKPTILKLQQLGVTAIEVGIPFTDPVADGPTIERAGERALVAGVTLRKVLQALASFKEEITVPLVIMTYFNPVLAYGLEAFAQACVAGGVKGIIVPDVPLEESGILREALNPHSIDVIQLVSLTSPPERITRIAAASQGFVYAVTVNGITGERSNFATNLEQHFASLRQASPIPVLAGFGISTPEQVKSMGMLGDGVIVGSAVVTALHEGRMEAIEALIAASKGIYEKSTLY
CBP1140	L.fusiformis	Phosphoribosylanthranilate isomerase	Chorismate:_Intermediate_for_synthesis_of_Tryptophan,_PAPA_antibiotics,_PABA,_3-hydroxyanthranilate_and_more. icw(3);Auxin_biosynthesis icw(5);Tryptophan_synthesis	atgacaaaagttaaaatttgtggattacaagaattagaacatatccaaacagcaattcatgctggtgcagatgctgtgggctttgtttttgcaccaagtaaacgtcgtgtatccattgaacaagcacagctgttagcaaagcaagtgccacaaggtattttgaaaattggtgtctttgtcaatccaactcctgctgaattacaggaagcagttgagcgagtgcctttagattacgtgcaataccatggagaggaaacagcagcattcattgttgaacaaggttatccggctataaaagcattatctatacggacaaaagaggatgtgcaagccgctgctaattatcaggtggactattatttattcgatgcccctgggactgattttaagggtggaagt…	MTKVKICGLQELEHIQTAIHAGADAVGFVFAPSKRRVSIEQAQLLAKQVPQGILKIGVFVNPTPAELQEAVERVPLDYVQYHGEETAAFIVEQGYPAIKALSIRTKEDVQAAANYQVDYYLFDAPGTDFKGGSGRTFDWTLLDEVGIPRERLILAGGLKAENIEGAITDVDPHMVDVSSGVETNGIKDHKKIRTFLQMAKRGHR
CBP1140	L.fusiformis	Indole-3-glycerol phosphate synthase	Chorismate:_Intermediate_for_synthesis_of_Tryptophan,_PAPA_antibiotics,_PABA,_3-hydroxyanthranilate_and_more. icw(3);Tryptophan_synthesis	atgaatattcttcaaaaaatacttcagcaaaagaggatagaggtaggagcattattagagcagcctgatcctttagcgaatttttcagaacagcaacgcccttcgttattccaatcattacggcaagcaaacacattgcaagtgattgctgaaatgaaacgtgcttcaccttccaaagggttaattgctggtggggcagacccagttgcccaagcaaaagtttatgctcaggcaggagcagcagctatttctgtattaacggacaaggaattttttaaaggttcctttgaagatttagctgcagttgctcgtactgtggatacgccacttctttgtaaagattttatggtggatcgagtgcaaattcgatttgcgaaggcagcaggcgcatcaataatt…	MNILQKILQQKRIEVGALLEQPDPLANFSEQQRPSLFQSLRQANTLQVIAEMKRASPSKGLIAGGADPVAQAKVYAQAGAAAISVLTDKEFFKGSFEDLAAVARTVDTPLLCKDFMVDRVQIRFAKAAGASIILLIVAALTDEALRDLYSYATSLGLEVLVEVHDSEELERALAVDAKLIGVNNRDLRTFEVNLQRTKEIAEAFPFDEEHLLISESGIWSQDDAKQVAAMGASGVLVGEALMRSGDVGLALRRLQVQTEETSV
CBP1140	L.fusiformis	Anthranilate phosphoribosyltransferase	Chorismate:_Intermediate_for_synthesis_of_Tryptophan,_PAPA_antibiotics,_PABA,_3-hydroxyanthranilate_and_more. icw(1);Auxin_biosynthesis icw(1);Tryptophan_synthesis	atgaagcatttacagcggaaagtgttgcaaggagagcatttaatgtatgaagaaatgctggaggtggcgcaatggatatttcaggatgacacccctaaagatgaaatcgcaagctttttaacagccctatctataaagggggagacggctcatgaagtagcggcattagcaacaactatgcggtcatttgcccgtgatgtcccggtaaaagaaggggattacatggataattgcggtactggtggtgatggtcttcatacatttaatatcagtactgcctctgcattcgtgctagcgggagctggtgttaaaatcgccaagcatggaaatcgtaaaatttcgtcttcctctggcagctcggacgttttagaggcattaggcattcatacagatatgaca…	MKHLQRKVLQGEHLMYEEMLEVAQWIFQDDTPKDEIASFLTALSIKGETAHEVAALATTMRSFARDVPVKEGDYMDNCGTGGDGLHTFNISTASAFVLAGAGVKIAKHGNRKISSSSGSSDVLEALGIHTDMTIPQTVDLLEKEGIAFLYAPNIHPKLRRIGEVRRALGRPTIFNLVGPLTNPVTLSTQFTGINRPHFVMEYASVLQMLGRERAIVVSGPQGLDEASLAGQNTLVLLDKGDLIPFSLTAEDVGLRSAPLEAIRGGNADENAVIMKKLLAGEQSAYLNTVLLNAGIGLFGYGQAETIKEGVAMAKDSISSGRALQKLAKVVAYSEQLKGVKVGQ
CBP1140	L.fusiformis	Anthranilate synthase, amidotransferase component	Chorismate:_Intermediate_for_synthesis_of_Tryptophan,_PAPA_antibiotics,_PABA,_3-hydroxyanthranilate_and_more. isu;Tryptophan_synthesis	atgattttaataattgataattatgattcttttacctacaatctatttcaacaaataagtatgcttgggaaaaacgttaaagtcgtgaggaatgatgcaattacaatagaagaaattcaaaaaatgtcaccagaagctattgttttatctcccggtccaggaacaccagccgaagcaggtatcacggttaatgtgatcgaggagctatatcaaaaatttcctatattaggaatttgtcttggacatcaatccattgggttcgcatttggagcaaacatcgtgcaggctcaaacgatcatgcatggcaagctgtcacctctacaatatgaacaaacaggtttatttgcacaattagatggagatattcaagtaatgcgctatcattctctagttattgaa…	MILIIDNYDSFTYNLFQQISMLGKNVKVVRNDAITIEEIQKMSPEAIVLSPGPGTPAEAGITVNVIEELYQKFPILGICLGHQSIGFAFGANIVQAQTIMHGKLSPLQYEQTGLFAQLDGDIQVMRYHSLVIEEPSLHSDFNIIATASDDGEIMAIQHKKYPLYGLQFHPESIGTKEGSRMMQAFFESIA
CBP1140	L.fusiformis	Substrate-specific component TrpP of tryptophan ECF transporter	ECF_class_transporters	atgaatacaaagaatttagtattaatggcccttttagttgggatcggtgcggcactatatgtcgttacaccaggaatgattaacggcatgaaacccgatttcatgttaacaatgatgtttattggcatattattgtttcctacagtgaaagaaacgtttttactttcgctagcaacaggtgtactttcaggtttgtttacaacatttcctgccggtctagttccaaacattattgataaagctgtaacaggctttgtgtttttagctgctgtaattgttctaaaaaagatagcaaatagtttcgctgtctctgcagttttagttggtttgggtactatcctatcaggtacggtctttttagcagtggcactttttgttttcaatgcaaatgtaggtgca…	MNTKNLVLMALLVGIGAALYVVTPGMINGMKPDFMLTMMFIGILLFPTVKETFLLSLATGVLSGLFTTFPAGLVPNIIDKAVTGFVFLAAVIVLKKIANSFAVSAVLVGLGTILSGTVFLAVALFVFNANVGATFAMLFIGVVLPAVAFNVVAFAIIYPIVAKLVKRSKFVTAISQIS
CBP1140	L.fusiformis	Para-aminobenzoate synthase, amidotransferase component	Chorismate:_Intermediate_for_synthesis_of_Tryptophan,_PAPA_antibiotics,_PABA,_3-hydroxyanthranilate_and_more. icw(5);Folate_Biosynthesis icw(2);Tryptophan_synthesis	atgattttaatgatcgataactatgattcatttatttataacatcgtacaatatttgggtgagtttggtcatgaagtaatagtaaaacgaaatgatgtattaacaatagaggacatagagcaacttgcaccagatatgatagttatttcaccggggccgtgtagtccaaatgaagcgggtgaaagtctgaatattatccgatatttcgcgggaaatattccaattttaggtgtttgtcttggacatcaggctattgcgcaagtgttcggtggtcaggtaatacgggctgagcgccttatgcatgggaagatatcccctgtattacatgctgaagttggtttacatagagctatgccaaacccatttcaagctactcgctatcattctctcattgtagaa…	MILMIDNYDSFIYNIVQYLGEFGHEVIVKRNDVLTIEDIEQLAPDMIVISPGPCSPNEAGESLNIIRYFAGNIPILGVCLGHQAIAQVFGGQVIRAERLMHGKISPVLHAEVGLHRAMPNPFQATRYHSLIVEKETLPTCLEVTAWTEEGEIMGLRHKEYPIEGVQYHPESIMTEQGKQLLRQFIEMYVEGVK
CBP1140	L.fusiformis	Aminodeoxychorismate lyase	Chorismate:_Intermediate_for_synthesis_of_Tryptophan,_PAPA_antibiotics,_PABA,_3-hydroxyanthranilate_and_more. isu;Folate_Biosynthesis isu;Tryptophan_synthesis	atgcagtgctggatgaatggaagctatatggcagccgaggatttgcgaatttccccttttgaccatggttttttatatggtttgggcttctttgaaacgttccgaacatatgaagggcagatatttgaatgggatgcacatatgaaaagattacagcaggctttatcacaatatcgcattcatttaacctatcctgaaagtgttttatttgaagttgtgcaacaattaaatcagcaagctggtggtcaggatggctatttccgtcttaatgtttcagcaggtgaacataatattggtttgcagccaacagaatacatgcaacccaatgtcattatctttcgtaaagaattactggatacacctcgtggaactgaaaagacagctcagtggcttactaca…	MQCWMNGSYMAAEDLRISPFDHGFLYGLGFFETFRTYEGQIFEWDAHMKRLQQALSQYRIHLTYPESVLFEVVQQLNQQAGGQDGYFRLNVSAGEHNIGLQPTEYMQPNVIIFRKELLDTPRGTEKTAQWLTTPRNSPEQGVRVKSHHYGNNVLGRFELPSLAQQEGFFLTEAGYVAEGVTSNVFWVKNDILYTPSLETGILPGIVRAWVIKKADALGIEVREGFYMKEDLQQSTECFITNSVQELVPIIHIENQQLLGNKGPVYSCLHDAFAQEVEQR
CBP1140	L.fusiformis	Isochorismate synthase @ Menaquinone-specific isochorismate synthase	Chorismate:_Intermediate_for_synthesis_of_Tryptophan,_PAPA_antibiotics,_PABA,_3-hydroxyanthranilate_and_more. icw(1);Menaquinone_and_Phylloquinone_Biosynthesis_--_gjo icw(1);Menaquinone_and_Phylloquinone_Biosynthesis	atgcaacagaagtggtaccaagccacagaagtagaagtggactctttgggccaaagccttcatttttatatggaaacaatggaagtgagtcacctatctgcattagcattttatgcagcaggtgaagagtgctataaaggtgaacgattttattggcaaaatagagaaaaaacaatgacattagttgggctaggacatgcccataccattcaaaataataaaaaaaatgatcgttttgatgctgtagaagctgaatggaagagtttaacaaagaactgtctgaaaggacaaagcgagctccaacctattttgtttgggggctttacatttgatccacaaaataatgttgctggggaatggacgggttttccagaggcttattttgcattagcgactttt…	MQQKWYQATEVEVDSLGQSLHFYMETMEVSHLSALAFYAAGEECYKGERFYWQNREKTMTLVGLGHAHTIQNNKKNDRFDAVEAEWKSLTKNCLKGQSELQPILFGGFTFDPQNNVAGEWTGFPEAYFALATFQLVIRDDKAYVSIHLLTQDRHGEAQFEALRKERDHLVHAAQVKEVKTYSKPEISSYFEPYKDPYLASIDQVTALIKQKKADKVVIARSLALQFKEEVTAPQVLSQIIHEQPESYLFGLEHENLLFFGASPERLVKVEDGRAFSSCVAGSIKRGKTAEEDEAYGQSLLQDPKNGGEHQYVVDMIADTFRKNCVDITLPESPRLLKIRDIQHLYTPVEGQLNKDATILQLTKTLHPTPALGGVPRMEALAAIRKYEPMNRGLYAAPIG…
CBP1140	L.fusiformis	Aromatic-L-amino-acid decarboxylase	Aromatic_amino_acid_degradation isu;Auxin_biosynthesis	atgatgaacatgaagcaagatcaggaaaaaataaaaacgcttttaatggatgtagttgaccatgcagccaatttttttactaatctggagcatagagctgtaacgaaccattcctctagtgttcctactcctacacttccagaagtgggtgagggtgctcaggcaacacttcaatattttacaaagcaatttgctgaaggcttaaatagtagtgtaggctcaaggtacttaggttttgtcacaggtggatctacccctgcttcgattgtcggagattggttagtaagtgtttacgatcaaaatttatcccattctaagggctctattgcaggttcaatggagcttgcgacaattgacatgctaaaggagttattgctattaagcgatgattatcgagga…	MMNMKQDQEKIKTLLMDVVDHAANFFTNLEHRAVTNHSSSVPTPTLPEVGEGAQATLQYFTKQFAEGLNSSVGSRYLGFVTGGSTPASIVGDWLVSVYDQNLSHSKGSIAGSMELATIDMLKELLLLSDDYRGTFVSGATMANFVGLAQAREWIAQYYGKNTALDGLYGIPPIKIVSGTPHSSIIKATSMLGMGRNSIHTMLCLEQREAIDITKLQQFLEENLHEPCIVVANAGTVNTVDFDDLQAIGELKKRYPFWLHIDAAFGGFAACSPKYRHFVEGMNYADSITIDAHKWLNVPYDAAMQFTRHQSLQATVFQNNAAYLGSSLENPDFCDLTPENSRRFRALPAWFSLQAYGKLGYQQLIEENVLLAQQLGQKIDDSPYFTLLAPVRLNIVCFAV…
